# Supplementary material for: Transcriptome Analysis of Testes and Uterus: Reproductive Dysfunction Induced by Toxoplasma gondii in Mice
Source: Microorganisms. 2020 Jul 28;8(8):1136. doi: 10.3390/microorganisms8081136 (PMC7464677; doi:10.3390/microorganisms8081136)
Supplement: Supplementary file 1 [file microorganisms-08-01136-s001.zip]

Archive with 5 entries (4 files):
- Supplementary file/
- Supplementary file/20200703Supplementary file 1.doc
- Supplementary file/20200703Supplementary file 2.xls
- Supplementary file/20200703Supplementary file 3.doc
- Supplementary file/20200703Supplementary file 4.xls
