# Supplementary material for: Transcriptome Analysis of Testes and Uterus: Reproductive Dysfunction Induced by Toxoplasma gondii in Mice
Source: Microorganisms. 2020 Jul 28;8(8):1136. doi: 10.3390/microorganisms8081136 (PMC7464677; doi:10.3390/microorganisms8081136)
Supplement: Supplementary file 1 [file microorganisms-08-01136-s001.zip › Supplementary file/20200703Supplementary file 2.xls]

## Sheet: Testes_GO
Biological Process
Category	Term	Count	%	PValue	Genes	Fold Enrichment	Bonferroni	Benjamini	FDR
GOTERM_BP_DIRECT	GO:0006810~transport	27	11.0204	0.0362214	ENSMUST00000192723, ENSMUST00000103049, ENSMUST00000145861, ENSMUST00000103048, ENSMUST00000103047, ENSMUST00000032307, ENSMUST00000166287, ENSMUST00000196209, ENSMUST00000164495, ENSMUST00000185466, ENSMUST00000049792, ENSMUST00000187141, ENSMUST00000197890, ENSMUST00000166853, ENSMUST00000015234, ENSMUST00000165232, ENSMUST00000094141, ENSMUST00000189503, ENSMUST00000193319, ENSMUST00000110127,…	1.48864	1	0.644071	43.1535
GOTERM_BP_DIRECT	GO:0002376~immune system process	22	8.97959	2.25104e-10	ENSMUST00000173103, ENSMUST00000110667, ENSMUST00000025196, ENSMUST00000071951, ENSMUST00000109116, ENSMUST00000180384, ENSMUST00000166287, ENSMUST00000196209, ENSMUST00000102678, ENSMUST00000172960, ENSMUST00000078205, ENSMUST00000166853, ENSMUST00000197575, ENSMUST00000034519, ENSMUST00000097271, ENSMUST00000132403, ENSMUST00000140866, ENSMUST00000147151, ENSMUST00000199815, ENSMUST00000173441,…	5.77029	1.76481e-07	5.88271e-08	3.44618e-07
GOTERM_BP_DIRECT	GO:0055114~oxidation-reduction process	15	6.12245	0.00744881	ENSMUST00000110667, ENSMUST00000082405, ENSMUST00000149324, ENSMUST00000082402, ENSMUST00000195702, ENSMUST00000185466, ENSMUST00000187141, ENSMUST00000161654, ENSMUST00000189582, ENSMUST00000187098, ENSMUST00000160613, ENSMUST00000185251, ENSMUST00000189503, ENSMUST00000110491, ENSMUST00000162242, ENSMUST00000027478, ENSMUST00000082418, ENSMUST00000162099, ENSMUST00000162739, ENSMUST00000082430,…	2.22904	0.997154	0.2339	10.8155
GOTERM_BP_DIRECT	GO:0071346~cellular response to interferon-gamma	12	4.89796	6.17477e-11	ENSMUST00000173103, ENSMUST00000199629, ENSMUST00000090127, ENSMUST00000196520, ENSMUST00000071951, ENSMUST00000100962, ENSMUST00000196204, ENSMUST00000165774, ENSMUST00000100961, ENSMUST00000196677, ENSMUST00000040828, ENSMUST00000009329, ENSMUST00000116598, ENSMUST00000045097, ENSMUST00000199453, ENSMUST00000078205, ENSMUST00000112718, ENSMUST00000029936, ENSMUST00000173788, ENSMUST00000065588,…	17.7275	4.84102e-08	4.84102e-08	9.45314e-08
GOTERM_BP_DIRECT	GO:0045087~innate immune response	11	4.4898	0.00663272	ENSMUST00000111207, ENSMUST00000111208, ENSMUST00000111209, ENSMUST00000109116, ENSMUST00000121912, ENSMUST00000100490, ENSMUST00000112993, ENSMUST00000112990, ENSMUST00000032473, ENSMUST00000137276, ENSMUST00000112988, ENSMUST00000153104, ENSMUST00000109836, ENSMUST00000097271, ENSMUST00000140866, ENSMUST00000029018, ENSMUST00000128336, ENSMUST00000128809, ENSMUST00000147151, ENSMUST00000027657,…	2.76253	0.994578	0.219988	9.68625
GOTERM_BP_DIRECT	GO:0006952~defense response	11	4.4898	2.31738e-07	ENSMUST00000111207, ENSMUST00000111208, ENSMUST00000110667, ENSMUST00000111209, ENSMUST00000100493, ENSMUST00000166287, ENSMUST00000100490, ENSMUST00000035266, ENSMUST00000170086, ENSMUST00000041633, ENSMUST00000166853, ENSMUST00000108836, ENSMUST00000109836, ENSMUST00000097271, ENSMUST00000173167, ENSMUST00000058704, ENSMUST00000147151, ENSMUST00000109202, ENSMUST00000174325, ENSMUST00000167610,…	9.52596	0.000181666	3.63358e-05	0.000354774
GOTERM_BP_DIRECT	GO:0035458~cellular response to interferon-beta	10	4.08163	1.99056e-10	ENSMUST00000196520, ENSMUST00000165774, ENSMUST00000035266, ENSMUST00000032473, ENSMUST00000108836, ENSMUST00000140866, ENSMUST00000097271, ENSMUST00000029936, ENSMUST00000128336, ENSMUST00000058704, ENSMUST00000147151, ENSMUST00000109202, ENSMUST00000019043, ENSMUST00000102825, ENSMUST00000123376, ENSMUST00000200045, ENSMUST00000133291, ENSMUST00000094169, ENSMUST00000168280, ENSMUST00000138913,…	24.5014	1.5606e-07	7.80298e-08	3.0474e-07
GOTERM_BP_DIRECT	GO:0042832~defense response to protozoan	9	3.67347	3.83135e-10	ENSMUST00000196520, ENSMUST00000127487, ENSMUST00000165774, ENSMUST00000100961, ENSMUST00000045097, ENSMUST00000032473, ENSMUST00000135137, ENSMUST00000199453, ENSMUST00000108836, ENSMUST00000029936, ENSMUST00000058704, ENSMUST00000065588, ENSMUST00000196820, ENSMUST00000131511, ENSMUST00000187516, ENSMUST00000136786, ENSMUST00000147233, ENSMUST00000200045, ENSMUST00000171263, ENSMUST00000155865,…	30.1367	3.00378e-07	7.50945e-08	5.86552e-07
GOTERM_BP_DIRECT	GO:0006955~immune response	9	3.67347	0.00579186	ENSMUST00000173103, ENSMUST00000040828, ENSMUST00000009329, ENSMUST00000197890, ENSMUST00000165232, ENSMUST00000197574, ENSMUST00000173167, ENSMUST00000170051, ENSMUST00000082367, ENSMUST00000074557, ENSMUST00000174875, ENSMUST00000174325, ENSMUST00000167610, ENSMUST00000040655, ENSMUST00000015667, ENSMUST00000165139, ENSMUST00000169095, ENSMUST00000172785, ENSMUST00000174751, ENSMUST00000113093,…	3.3239	0.989475	0.213124	8.50876
GOTERM_BP_DIRECT	GO:0042742~defense response to bacterium	8	3.26531	0.00296948	ENSMUST00000159757, ENSMUST00000111207, ENSMUST00000111208, ENSMUST00000111209, ENSMUST00000039075, ENSMUST00000127487, ENSMUST00000161464, ENSMUST00000162169, ENSMUST00000100490, ENSMUST00000121912, ENSMUST00000162763, ENSMUST00000164567, ENSMUST00000135137, ENSMUST00000108836, ENSMUST00000109376, ENSMUST00000109836, ENSMUST00000058704, ENSMUST00000159208, ENSMUST00000161631, ENSMUST00000036618,…	4.20756	0.902854	0.143958	4.45074
Cellular Component
Category	Term	Count	%	PValue	Genes	Fold Enrichment	Bonferroni	Benjamini	FDR
GOTERM_CC_DIRECT	GO:0005576~extracellular region	46	18.7755	4.058e-09	ENSMUST00000185266, ENSMUST00000149324, ENSMUST00000196209, ENSMUST00000130889, ENSMUST00000009329, ENSMUST00000022424, ENSMUST00000015234, ENSMUST00000150569, ENSMUST00000133863, ENSMUST00000151073, ENSMUST00000139441, ENSMUST00000082430, ENSMUST00000190624, ENSMUST00000057279, ENSMUST00000192527, ENSMUST00000154357, ENSMUST00000141841, ENSMUST00000113093, ENSMUST00000035077, ENSMUST00000197893,…	2.57973	8.15658e-07	8.15658e-07	5.09044e-06
GOTERM_CC_DIRECT	GO:0070062~extracellular exosome	40	16.3265	0.0112581	ENSMUST00000097521, ENSMUST00000177789, ENSMUST00000097522, ENSMUST00000081435, ENSMUST00000112993, ENSMUST00000123450, ENSMUST00000173108, ENSMUST00000134503, ENSMUST00000141999, ENSMUST00000112990, ENSMUST00000197689, ENSMUST00000015234, ENSMUST00000112988, ENSMUST00000150569, ENSMUST00000197483, ENSMUST00000064272, ENSMUST00000173116, ENSMUST00000197799, ENSMUST00000159861, ENSMUST00000159860,…	1.47061	0.897276	0.160589	13.24
GOTERM_CC_DIRECT	GO:0005615~extracellular space	29	11.8367	0.00126528	ENSMUST00000087562, ENSMUST00000185266, ENSMUST00000162365, ENSMUST00000149324, ENSMUST00000196209, ENSMUST00000009329, ENSMUST00000134503, ENSMUST00000197890, ENSMUST00000165232, ENSMUST00000015234, ENSMUST00000156487, ENSMUST00000150569, ENSMUST00000129020, ENSMUST00000151073, ENSMUST00000160316, ENSMUST00000082430, ENSMUST00000169095, ENSMUST00000154357, ENSMUST00000113093, ENSMUST00000035077,…	1.89561	0.224682	0.0228692	1.57565
GOTERM_CC_DIRECT	GO:0009986~cell surface	20	8.16327	2.26986e-05	ENSMUST00000192723, ENSMUST00000173103, ENSMUST00000103049, ENSMUST00000145861, ENSMUST00000103048, ENSMUST00000103047, ENSMUST00000081435, ENSMUST00000196209, ENSMUST00000149519, ENSMUST00000102678, ENSMUST00000124767, ENSMUST00000049792, ENSMUST00000123450, ENSMUST00000197890, ENSMUST00000165232, ENSMUST00000094141, ENSMUST00000193319, ENSMUST00000140789, ENSMUST00000154164, ENSMUST00000192529,…	3.12591	0.00455207	0.000912076	0.0284698
GOTERM_CC_DIRECT	GO:0005794~Golgi apparatus	20	8.16327	0.0330915	ENSMUST00000173103, ENSMUST00000081435, ENSMUST00000071951, ENSMUST00000049344, ENSMUST00000164495, ENSMUST00000165774, ENSMUST00000105590, ENSMUST00000141999, ENSMUST00000197890, ENSMUST00000078205, ENSMUST00000015234, ENSMUST00000165232, ENSMUST00000138904, ENSMUST00000197574, ENSMUST00000026487, ENSMUST00000097271, ENSMUST00000152369, ENSMUST00000147151, ENSMUST00000064272, ENSMUST00000174875,…	1.65227	0.998845	0.328256	34.4351
GOTERM_CC_DIRECT	GO:0005783~endoplasmic reticulum	20	8.16327	0.0781432	ENSMUST00000192723, ENSMUST00000081435, ENSMUST00000166287, ENSMUST00000197890, ENSMUST00000197689, ENSMUST00000049105, ENSMUST00000015234, ENSMUST00000165232, ENSMUST00000166853, ENSMUST00000194388, ENSMUST00000072572, ENSMUST00000026487, ENSMUST00000097271, ENSMUST00000197483, ENSMUST00000193319, ENSMUST00000200629, ENSMUST00000147151, ENSMUST00000192529, ENSMUST00000169095, ENSMUST00000173016,…	1.48617	1	0.541036	63.9644
GOTERM_CC_DIRECT	GO:0031410~cytoplasmic vesicle	13	5.30612	0.0319325	ENSMUST00000165774, ENSMUST00000103214, ENSMUST00000140156, ENSMUST00000173108, ENSMUST00000135087, ENSMUST00000106364, ENSMUST00000199453, ENSMUST00000132403, ENSMUST00000097271, ENSMUST00000065588, ENSMUST00000147151, ENSMUST00000173116, ENSMUST00000126598, ENSMUST00000198803, ENSMUST00000118282, ENSMUST00000131415, ENSMUST00000123511, ENSMUST00000195300, ENSMUST00000174579, ENSMUST00000169572,…	1.97837	0.998531	0.33482	33.4424
GOTERM_CC_DIRECT	GO:0005789~endoplasmic reticulum membrane	13	5.30612	0.0577601	ENSMUST00000182168, ENSMUST00000182573, ENSMUST00000057018, ENSMUST00000197689, ENSMUST00000049105, ENSMUST00000072572, ENSMUST00000182676, ENSMUST00000026487, ENSMUST00000097271, ENSMUST00000197483, ENSMUST00000152369, ENSMUST00000147151, ENSMUST00000200629, ENSMUST00000182013, ENSMUST00000195300, ENSMUST00000198708, ENSMUST00000094169, ENSMUST00000063888, ENSMUST00000168280, ENSMUST00000026737,…	1.80004	0.999994	0.45005	52.5893
GOTERM_CC_DIRECT	GO:0009897~external side of plasma membrane	8	3.26531	0.042849	ENSMUST00000173103, ENSMUST00000128752, ENSMUST00000187994, ENSMUST00000149519, ENSMUST00000040828, ENSMUST00000124767, ENSMUST00000197890, ENSMUST00000131247, ENSMUST00000187171, ENSMUST00000165232, ENSMUST00000103086, ENSMUST00000190188, ENSMUST00000197574, ENSMUST00000130433, ENSMUST00000173167, ENSMUST00000170051, ENSMUST00000082367, ENSMUST00000174875, ENSMUST00000174325, ENSMUST00000167610,…	2.48101	0.99985	0.386782	42.2682
GOTERM_CC_DIRECT	GO:0070469~respiratory chain	7	2.85714	2.60397e-05	ENSMUST00000027478, ENSMUST00000082405, ENSMUST00000082418, ENSMUST00000082414, ENSMUST00000082402, ENSMUST00000185466, ENSMUST00000082411, ENSMUST00000153897, ENSMUST00000187141, ENSMUST00000189582, ENSMUST00000187098, ENSMUST00000084013, ENSMUST00000185251, ENSMUST00000189503	11.865	0.00522038	0.000871962	0.0326598
Molecular Function
Category	Term	Count	%	PValue	Genes	Fold Enrichment	Bonferroni	Benjamini	FDR
GOTERM_MF_DIRECT	GO:0005525~GTP binding	15	6.12245	2.39412e-05	ENSMUST00000199629, ENSMUST00000090127, ENSMUST00000196520, ENSMUST00000100962, ENSMUST00000196204, ENSMUST00000165774, ENSMUST00000100961, ENSMUST00000196677, ENSMUST00000045097, ENSMUST00000035266, ENSMUST00000199453, ENSMUST00000032473, ENSMUST00000108836, ENSMUST00000024518, ENSMUST00000112718, ENSMUST00000155699, ENSMUST00000097271, ENSMUST00000029936, ENSMUST00000058704, ENSMUST00000065588,…	3.99569	0.00725179	0.00145458	0.0320526
GOTERM_MF_DIRECT	GO:0016491~oxidoreductase activity	15	6.12245	0.00240492	ENSMUST00000082407, ENSMUST00000110667, ENSMUST00000082405, ENSMUST00000149324, ENSMUST00000082402, ENSMUST00000195702, ENSMUST00000161654, ENSMUST00000160613, ENSMUST00000110491, ENSMUST00000162242, ENSMUST00000082418, ENSMUST00000162099, ENSMUST00000162739, ENSMUST00000082430, ENSMUST00000082414, ENSMUST00000024866, ENSMUST00000082411, ENSMUST00000119891, ENSMUST00000033956, ENSMUST00000125094,…	2.53369	0.519043	0.0643776	3.17265
GOTERM_MF_DIRECT	GO:0003924~GTPase activity	14	5.71429	1.3749e-07	ENSMUST00000199629, ENSMUST00000090127, ENSMUST00000196520, ENSMUST00000100962, ENSMUST00000196204, ENSMUST00000165774, ENSMUST00000100961, ENSMUST00000196677, ENSMUST00000045097, ENSMUST00000035266, ENSMUST00000199453, ENSMUST00000032473, ENSMUST00000108836, ENSMUST00000112718, ENSMUST00000097271, ENSMUST00000029936, ENSMUST00000058704, ENSMUST00000065588, ENSMUST00000197459, ENSMUST00000109202,…	6.8341	4.17962e-05	2.08983e-05	0.000184099
GOTERM_MF_DIRECT	GO:0030414~peptidase inhibitor activity	10	4.08163	3.25919e-06	ENSMUST00000018355, ENSMUST00000028934, ENSMUST00000101080, ENSMUST00000028935, ENSMUST00000118101, ENSMUST00000185266, ENSMUST00000087562, ENSMUST00000160316, ENSMUST00000162365, ENSMUST00000121337, ENSMUST00000200555, ENSMUST00000118732, ENSMUST00000164567, ENSMUST00000088260, ENSMUST00000198988, ENSMUST00000097587, ENSMUST00000021490, ENSMUST00000109336, ENSMUST00000167049, ENSMUST00000109376,…	8.29458	0.000990305	0.000330211	0.00436397
GOTERM_MF_DIRECT	GO:0042605~peptide antigen binding	9	3.67347	1.09284e-08	ENSMUST00000173103, ENSMUST00000081435, ENSMUST00000071951, ENSMUST00000166287, ENSMUST00000102678, ENSMUST00000172633, ENSMUST00000040828, ENSMUST00000116598, ENSMUST00000170086, ENSMUST00000173975, ENSMUST00000058801, ENSMUST00000078205, ENSMUST00000041633, ENSMUST00000166853, ENSMUST00000077960, ENSMUST00000173788, ENSMUST00000173167, ENSMUST00000174161, ENSMUST00000174839, ENSMUST00000173280,…	20.4047	3.32222e-06	3.32222e-06	1.46331e-05
GOTERM_MF_DIRECT	GO:0004867~serine-type endopeptidase inhibitor activity	7	2.85714	0.00130135	ENSMUST00000101080, ENSMUST00000118101, ENSMUST00000185266, ENSMUST00000087562, ENSMUST00000160316, ENSMUST00000162365, ENSMUST00000121337, ENSMUST00000164148, ENSMUST00000200555, ENSMUST00000118732, ENSMUST00000088260, ENSMUST00000198988, ENSMUST00000097587, ENSMUST00000021490, ENSMUST00000167049, ENSMUST00000161674, ENSMUST00000095451, ENSMUST00000117053, ENSMUST00000055725, ENSMUST00000162511	5.80621	0.326905	0.0430321	1.72853
GOTERM_MF_DIRECT	GO:0042277~peptide binding	6	2.44898	0.00215785	ENSMUST00000156359, ENSMUST00000174325, ENSMUST00000199089, ENSMUST00000081435, ENSMUST00000071951, ENSMUST00000006523, ENSMUST00000196932, ENSMUST00000198909, ENSMUST00000116598, ENSMUST00000172785, ENSMUST00000086519, ENSMUST00000173016, ENSMUST00000173975, ENSMUST00000078205, ENSMUST00000155584, ENSMUST00000113879, ENSMUST00000198597, ENSMUST00000173788, ENSMUST00000172503, ENSMUST00000173167,…	6.58215	0.481438	0.0635598	2.85106
GOTERM_MF_DIRECT	GO:0005506~iron ion binding	6	2.44898	0.0566774	ENSMUST00000153218, ENSMUST00000082402, ENSMUST00000196209, ENSMUST00000123530, ENSMUST00000035163, ENSMUST00000196122, ENSMUST00000150524, ENSMUST00000197575, ENSMUST00000023934, ENSMUST00000200459, ENSMUST00000142540, ENSMUST00000163907, ENSMUST00000168171, ENSMUST00000198884, ENSMUST00000199313, ENSMUST00000199815, ENSMUST00000151073, ENSMUST00000131960, ENSMUST00000024866, ENSMUST00000198152,…	2.88745	1	0.647738	54.2174
GOTERM_MF_DIRECT	GO:0030881~beta-2-microglobulin binding	5	2.04082	5.81022e-06	ENSMUST00000174325, ENSMUST00000081435, ENSMUST00000071951, ENSMUST00000102678, ENSMUST00000172785, ENSMUST00000116598, ENSMUST00000173016, ENSMUST00000173975, ENSMUST00000078205, ENSMUST00000113879, ENSMUST00000174471, ENSMUST00000173788, ENSMUST00000172503, ENSMUST00000173167, ENSMUST00000076256, ENSMUST00000174161, ENSMUST00000174699, ENSMUST00000174839	39.2398	0.00176475	0.00044148	0.00777961
GOTERM_MF_DIRECT	GO:0008137~NADH dehydrogenase (ubiquinone) activity	5	2.04082	0.000359964	ENSMUST00000027478, ENSMUST00000082418, ENSMUST00000189582, ENSMUST00000187098, ENSMUST00000082414, ENSMUST00000185251, ENSMUST00000185466, ENSMUST00000084013, ENSMUST00000082411, ENSMUST00000153897, ENSMUST00000189503, ENSMUST00000187141	14.5748	0.103672	0.0135879	0.480919

## Sheet: Uterues_GO
Biological Process
Category	Term	Count	%	PValue	Genes	Fold Enrichment	Bonferroni	Benjamini	FDR
GOTERM_BP_DIRECT	GO:0006810~transport	73	11.478	0.0206024	ENSMUST00000145861, ENSMUST00000188475, ENSMUST00000057262, ENSMUST00000188664, ENSMUST00000131933, ENSMUST00000086123, ENSMUST00000139437, ENSMUST00000134407, ENSMUST00000162463, ENSMUST00000142328, ENSMUST00000154373, ENSMUST00000125298, ENSMUST00000004774, ENSMUST00000047978, ENSMUST00000138042, ENSMUST00000124400, ENSMUST00000147814, ENSMUST00000060125, ENSMUST00000037580, ENSMUST00000140789,…	1.28452	1	0.460228	30.9848
GOTERM_BP_DIRECT	GO:0006629~lipid metabolic process	50	7.86164	4.62966e-14	ENSMUST00000152427, ENSMUST00000019051, ENSMUST00000155601, ENSMUST00000147909, ENSMUST00000199709, ENSMUST00000143338, ENSMUST00000186598, ENSMUST00000133563, ENSMUST00000139437, ENSMUST00000162463, ENSMUST00000126569, ENSMUST00000113744, ENSMUST00000198871, ENSMUST00000129213, ENSMUST00000186420, ENSMUST00000033634, ENSMUST00000187073, ENSMUST00000139976, ENSMUST00000141584, ENSMUST00000034015,…	3.49241	1.26157e-10	1.26157e-10	8.24674e-11
GOTERM_BP_DIRECT	GO:0030154~cell differentiation	49	7.7044	5.64384e-06	ENSMUST00000136347, ENSMUST00000165835, ENSMUST00000143338, ENSMUST00000031324, ENSMUST00000128638, ENSMUST00000037923, ENSMUST00000147200, ENSMUST00000134506, ENSMUST00000028355, ENSMUST00000137727, ENSMUST00000151405, ENSMUST00000130589, ENSMUST00000164097, ENSMUST00000131541, ENSMUST00000123547, ENSMUST00000168321, ENSMUST00000169913, ENSMUST00000165526, ENSMUST00000130814, ENSMUST00000196093,…	2.01404	0.0152618	0.00139716	0.0100534
GOTERM_BP_DIRECT	GO:0055114~oxidation-reduction process	47	7.38994	5.97095e-07	ENSMUST00000130418, ENSMUST00000018610, ENSMUST00000152427, ENSMUST00000019051, ENSMUST00000128454, ENSMUST00000186222, ENSMUST00000143338, ENSMUST00000118002, ENSMUST00000082426, ENSMUST00000133563, ENSMUST00000084117, ENSMUST00000139437, ENSMUST00000162463, ENSMUST00000127199, ENSMUST00000147709, ENSMUST00000196706, ENSMUST00000185374, ENSMUST00000143896, ENSMUST00000147409, ENSMUST00000137669,…	2.22904	0.00162576	0.000203365	0.00106365
GOTERM_BP_DIRECT	GO:0007275~multicellular organism development	46	7.2327	0.0138635	ENSMUST00000165835, ENSMUST00000136347, ENSMUST00000031324, ENSMUST00000102879, ENSMUST00000147200, ENSMUST00000128638, ENSMUST00000134506, ENSMUST00000033640, ENSMUST00000028355, ENSMUST00000130589, ENSMUST00000134402, ENSMUST00000129212, ENSMUST00000142635, ENSMUST00000164097, ENSMUST00000123547, ENSMUST00000168321, ENSMUST00000131541, ENSMUST00000169913, ENSMUST00000165526, ENSMUST00000130814,…	1.43321	1	0.382174	22.0179
GOTERM_BP_DIRECT	GO:0006811~ion transport	39	6.13208	1.59237e-05	ENSMUST00000192723, ENSMUST00000103049, ENSMUST00000117134, ENSMUST00000145861, ENSMUST00000103048, ENSMUST00000029686, ENSMUST00000103047, ENSMUST00000057262, ENSMUST00000018614, ENSMUST00000122314, ENSMUST00000188664, ENSMUST00000131933, ENSMUST00000135350, ENSMUST00000049792, ENSMUST00000195843, ENSMUST00000142328, ENSMUST00000154373, ENSMUST00000190892, ENSMUST00000138042, ENSMUST00000125444,…	2.14101	0.0424644	0.0036095	0.0283625
GOTERM_BP_DIRECT	GO:0010628~positive regulation of gene expression	37	5.81761	1.16291e-08	ENSMUST00000134582, ENSMUST00000109424, ENSMUST00000102879, ENSMUST00000137723, ENSMUST00000130589, ENSMUST00000118955, ENSMUST00000109514, ENSMUST00000082059, ENSMUST00000164993, ENSMUST00000109516, ENSMUST00000123547, ENSMUST00000165526, ENSMUST00000176608, ENSMUST00000166770, ENSMUST00000079788, ENSMUST00000000579, ENSMUST00000168003, ENSMUST00000037313, ENSMUST00000030056, ENSMUST00000152415,…	2.97301	3.16889e-05	7.92231e-06	2.0716e-05
GOTERM_BP_DIRECT	GO:0007155~cell adhesion	37	5.81761	1.44226e-06	ENSMUST00000137491, ENSMUST00000110133, ENSMUST00000156939, ENSMUST00000110130, ENSMUST00000057634, ENSMUST00000049304, ENSMUST00000129212, ENSMUST00000192457, ENSMUST00000145344, ENSMUST00000128783, ENSMUST00000145036, ENSMUST00000122818, ENSMUST00000168299, ENSMUST00000143283, ENSMUST00000129127, ENSMUST00000190626, ENSMUST00000170533, ENSMUST00000114706, ENSMUST00000063635, ENSMUST00000127452,…	2.44584	0.00392244	0.000436588	0.00256919
GOTERM_BP_DIRECT	GO:0008284~positive regulation of cell proliferation	32	5.03145	0.000894277	ENSMUST00000109424, ENSMUST00000031324, ENSMUST00000156037, ENSMUST00000151181, ENSMUST00000127464, ENSMUST00000151405, ENSMUST00000164097, ENSMUST00000191757, ENSMUST00000018382, ENSMUST00000171537, ENSMUST00000041591, ENSMUST00000168855, ENSMUST00000165526, ENSMUST00000169196, ENSMUST00000166770, ENSMUST00000000579, ENSMUST00000167541, ENSMUST00000030056, ENSMUST00000024705, ENSMUST00000060651,…	1.89286	0.912664	0.089507	1.58114
GOTERM_BP_DIRECT	GO:0006508~proteolysis	32	5.03145	0.00268376	ENSMUST00000177789, ENSMUST00000143071, ENSMUST00000138103, ENSMUST00000116473, ENSMUST00000031731, ENSMUST00000024993, ENSMUST00000164097, ENSMUST00000148662, ENSMUST00000159463, ENSMUST00000131602, ENSMUST00000159461, ENSMUST00000190922, ENSMUST00000045328, ENSMUST00000159861, ENSMUST00000159860, ENSMUST00000034599, ENSMUST00000074898, ENSMUST00000149915, ENSMUST00000124693, ENSMUST00000144333,…	1.76276	0.99934	0.193769	4.67447
Cellular Component
Category	Term	Count	%	PValue	Genes	Fold Enrichment	Bonferroni	Benjamini	FDR
GOTERM_CC_DIRECT	GO:0016020~membrane	289	45.4403	9.88017e-12	ENSMUST00000030811, ENSMUST00000165835, ENSMUST00000110133, ENSMUST00000188475, ENSMUST00000134020, ENSMUST00000188664, ENSMUST00000151276, ENSMUST00000110130, ENSMUST00000060255, ENSMUST00000134604, ENSMUST00000126569, ENSMUST00000020537, ENSMUST00000149791, ENSMUST00000186420, ENSMUST00000142123, ENSMUST00000033634, ENSMUST00000047978, ENSMUST00000173662, ENSMUST00000131541, ENSMUST00000168855,…	1.37859	3.71496e-09	1.23832e-09	1.36568e-08
GOTERM_CC_DIRECT	GO:0016021~integral component of membrane	239	37.5786	0.0028206	ENSMUST00000165835, ENSMUST00000110133, ENSMUST00000188475, ENSMUST00000188664, ENSMUST00000110130, ENSMUST00000060255, ENSMUST00000134604, ENSMUST00000126569, ENSMUST00000020537, ENSMUST00000149791, ENSMUST00000186420, ENSMUST00000142328, ENSMUST00000033634, ENSMUST00000173662, ENSMUST00000131541, ENSMUST00000168855, ENSMUST00000129129, ENSMUST00000123957, ENSMUST00000136171, ENSMUST00000192529,…	1.15997	0.654251	0.0385713	3.82902
GOTERM_CC_DIRECT	GO:0005737~cytoplasm	231	36.3208	0.00310727	ENSMUST00000030811, ENSMUST00000019051, ENSMUST00000134020, ENSMUST00000060847, ENSMUST00000151276, ENSMUST00000060255, ENSMUST00000033640, ENSMUST00000142123, ENSMUST00000142328, ENSMUST00000033634, ENSMUST00000200399, ENSMUST00000131541, ENSMUST00000101208, ENSMUST00000080042, ENSMUST00000151269, ENSMUST00000129127, ENSMUST00000155926, ENSMUST00000152123, ENSMUST00000172917, ENSMUST00000194905,…	1.16291	0.68968	0.04093	4.21048
GOTERM_CC_DIRECT	GO:0005886~plasma membrane	181	28.4591	0.000681131	ENSMUST00000030811, ENSMUST00000188475, ENSMUST00000134020, ENSMUST00000188664, ENSMUST00000151276, ENSMUST00000126569, ENSMUST00000142123, ENSMUST00000131541, ENSMUST00000123957, ENSMUST00000136171, ENSMUST00000192529, ENSMUST00000109229, ENSMUST00000087657, ENSMUST00000033450, ENSMUST00000073899, ENSMUST00000060651, ENSMUST00000130299, ENSMUST00000172919, ENSMUST00000133069, ENSMUST00000131554,…	1.23967	0.226007	0.0127279	0.937387
GOTERM_CC_DIRECT	GO:0070062~extracellular exosome	139	21.8553	3.70862e-11	ENSMUST00000177789, ENSMUST00000080630, ENSMUST00000081435, ENSMUST00000151276, ENSMUST00000134604, ENSMUST00000163471, ENSMUST00000116473, ENSMUST00000063642, ENSMUST00000146865, ENSMUST00000149791, ENSMUST00000125298, ENSMUST00000033634, ENSMUST00000173662, ENSMUST00000159463, ENSMUST00000101208, ENSMUST00000123238, ENSMUST00000165526, ENSMUST00000151269, ENSMUST00000147716, ENSMUST00000159861,…	1.73526	1.39444e-08	3.4861e-09	5.12621e-08
GOTERM_CC_DIRECT	GO:0005576~extracellular region	129	20.283	3.71855e-22	ENSMUST00000165835, ENSMUST00000143071, ENSMUST00000116473, ENSMUST00000149791, ENSMUST00000196090, ENSMUST00000125298, ENSMUST00000164097, ENSMUST00000164993, ENSMUST00000159463, ENSMUST00000101208, ENSMUST00000159461, ENSMUST00000123238, ENSMUST00000165526, ENSMUST00000126866, ENSMUST00000196093, ENSMUST00000023364, ENSMUST00000178072, ENSMUST00000096358, ENSMUST00000053065, ENSMUST00000037313,…	2.45652	1.39818e-19	1.39818e-19	5.13994e-19
GOTERM_CC_DIRECT	GO:0005615~extracellular space	107	16.8239	3.36497e-17	ENSMUST00000188475, ENSMUST00000028955, ENSMUST00000102879, ENSMUST00000031324, ENSMUST00000136341, ENSMUST00000147200, ENSMUST00000156037, ENSMUST00000116473, ENSMUST00000151405, ENSMUST00000146358, ENSMUST00000196090, ENSMUST00000164097, ENSMUST00000164993, ENSMUST00000101208, ENSMUST00000149272, ENSMUST00000123238, ENSMUST00000165526, ENSMUST00000126866, ENSMUST00000196093, ENSMUST00000168533,…	2.37492	1.26523e-14	6.32615e-15	4.65121e-14
GOTERM_CC_DIRECT	GO:0005783~endoplasmic reticulum	70	11.0063	4.31805e-06	ENSMUST00000155601, ENSMUST00000199709, ENSMUST00000081435, ENSMUST00000143338, ENSMUST00000102879, ENSMUST00000133563, ENSMUST00000084117, ENSMUST00000162463, ENSMUST00000198871, ENSMUST00000186420, ENSMUST00000147709, ENSMUST00000033634, ENSMUST00000187073, ENSMUST00000154695, ENSMUST00000141584, ENSMUST00000034015, ENSMUST00000159461, ENSMUST00000023655, ENSMUST00000171537, ENSMUST00000128624,…	1.76624	0.00162227	0.000202928	0.00596842
GOTERM_CC_DIRECT	GO:0005887~integral component of plasma membrane	59	9.27673	3.81761e-05	ENSMUST00000163716, ENSMUST00000080630, ENSMUST00000188664, ENSMUST00000131933, ENSMUST00000163471, ENSMUST00000168459, ENSMUST00000126569, ENSMUST00000140870, ENSMUST00000154373, ENSMUST00000004774, ENSMUST00000138042, ENSMUST00000131541, ENSMUST00000168321, ENSMUST00000123547, ENSMUST00000144712, ENSMUST00000128644, ENSMUST00000130814, ENSMUST00000174544, ENSMUST00000090821, ENSMUST00000164579,…	1.74915	0.0142519	0.0013041	0.0527557
GOTERM_CC_DIRECT	GO:0005794~Golgi apparatus	52	8.1761	0.00616709	ENSMUST00000134020, ENSMUST00000199709, ENSMUST00000081435, ENSMUST00000134407, ENSMUST00000126569, ENSMUST00000020537, ENSMUST00000187069, ENSMUST00000198871, ENSMUST00000149791, ENSMUST00000130913, ENSMUST00000187448, ENSMUST00000105644, ENSMUST00000105643, ENSMUST00000128624, ENSMUST00000034822, ENSMUST00000147814, ENSMUST00000188808, ENSMUST00000108270, ENSMUST00000172912, ENSMUST00000173016,…	1.45871	0.902315	0.0722866	8.19542
Molecular Function
Category	Term	Count	%	PValue	Genes	Fold Enrichment	Bonferroni	Benjamini	FDR
GOTERM_MF_DIRECT	GO:0005515~protein binding	147	23.1132	0.0274876	ENSMUST00000166008, ENSMUST00000134604, ENSMUST00000164713, ENSMUST00000151181, ENSMUST00000198871, ENSMUST00000130589, ENSMUST00000118955, ENSMUST00000142123, ENSMUST00000129212, ENSMUST00000196090, ENSMUST00000164097, ENSMUST00000173662, ENSMUST00000105644, ENSMUST00000105643, ENSMUST00000101208, ENSMUST00000080042, ENSMUST00000127914, ENSMUST00000079788, ENSMUST00000129127, ENSMUST00000037313,…	1.15846	1	0.474994	34.7439
GOTERM_MF_DIRECT	GO:0046872~metal ion binding	117	18.3962	0.0993831	ENSMUST00000110133, ENSMUST00000019051, ENSMUST00000126873, ENSMUST00000151276, ENSMUST00000110130, ENSMUST00000188666, ENSMUST00000060255, ENSMUST00000186598, ENSMUST00000033640, ENSMUST00000113744, ENSMUST00000198314, ENSMUST00000118955, ENSMUST00000149791, ENSMUST00000164097, ENSMUST00000200290, ENSMUST00000136966, ENSMUST00000047978, ENSMUST00000105644, ENSMUST00000139976, ENSMUST00000105643,…	1.12458	1	0.717977	79.8717
GOTERM_MF_DIRECT	GO:0016787~hydrolase activity	64	10.0629	0.0122377	ENSMUST00000155601, ENSMUST00000098005, ENSMUST00000134604, ENSMUST00000186598, ENSMUST00000116473, ENSMUST00000084117, ENSMUST00000101616, ENSMUST00000198314, ENSMUST00000177397, ENSMUST00000113744, ENSMUST00000164097, ENSMUST00000167679, ENSMUST00000173662, ENSMUST00000139976, ENSMUST00000141584, ENSMUST00000159463, ENSMUST00000159461, ENSMUST00000149272, ENSMUST00000023364, ENSMUST00000024706,…	1.34628	0.999937	0.383629	17.1857
GOTERM_MF_DIRECT	GO:0016491~oxidoreductase activity	45	7.07547	1.34886e-07	ENSMUST00000130418, ENSMUST00000018610, ENSMUST00000152427, ENSMUST00000019051, ENSMUST00000128454, ENSMUST00000186222, ENSMUST00000143338, ENSMUST00000160283, ENSMUST00000118002, ENSMUST00000082426, ENSMUST00000133563, ENSMUST00000084117, ENSMUST00000139437, ENSMUST00000162463, ENSMUST00000162800, ENSMUST00000127199, ENSMUST00000147709, ENSMUST00000196706, ENSMUST00000185374, ENSMUST00000143896,…	2.40256	0.000106015	0.000106015	0.000206571
GOTERM_MF_DIRECT	GO:0005509~calcium ion binding	41	6.44654	0.000142169	ENSMUST00000143071, ENSMUST00000140117, ENSMUST00000151276, ENSMUST00000186598, ENSMUST00000092551, ENSMUST00000140923, ENSMUST00000164097, ENSMUST00000026381, ENSMUST00000112514, ENSMUST00000200290, ENSMUST00000128783, ENSMUST00000112516, ENSMUST00000118096, ENSMUST00000139976, ENSMUST00000159463, ENSMUST00000174542, ENSMUST00000131602, ENSMUST00000030765, ENSMUST00000041591, ENSMUST00000147298,…	1.8915	0.105735	0.0184531	0.217502
GOTERM_MF_DIRECT	GO:0042803~protein homodimerization activity	39	6.13208	0.00565771	ENSMUST00000018610, ENSMUST00000135736, ENSMUST00000156883, ENSMUST00000186222, ENSMUST00000115470, ENSMUST00000115472, ENSMUST00000149705, ENSMUST00000140876, ENSMUST00000115474, ENSMUST00000115475, ENSMUST00000173495, ENSMUST00000115477, ENSMUST00000130589, ENSMUST00000140870, ENSMUST00000145344, ENSMUST00000167679, ENSMUST00000188876, ENSMUST00000131541, ENSMUST00000124582, ENSMUST00000171537,…	1.57601	0.988433	0.257183	8.32227
GOTERM_MF_DIRECT	GO:0046982~protein heterodimerization activity	30	4.71698	0.00143901	ENSMUST00000156883, ENSMUST00000081435, ENSMUST00000115470, ENSMUST00000115472, ENSMUST00000140876, ENSMUST00000115474, ENSMUST00000115475, ENSMUST00000087189, ENSMUST00000115477, ENSMUST00000024993, ENSMUST00000145344, ENSMUST00000082059, ENSMUST00000164993, ENSMUST00000173317, ENSMUST00000124400, ENSMUST00000131541, ENSMUST00000103141, ENSMUST00000090697, ENSMUST00000000579, ENSMUST00000156690,…	1.88216	0.677571	0.0977806	2.1812
GOTERM_MF_DIRECT	GO:0043565~sequence-specific DNA binding	30	4.71698	0.0233968	ENSMUST00000156883, ENSMUST00000115470, ENSMUST00000115472, ENSMUST00000140876, ENSMUST00000115474, ENSMUST00000028355, ENSMUST00000115475, ENSMUST00000176297, ENSMUST00000115477, ENSMUST00000112030, ENSMUST00000118955, ENSMUST00000109514, ENSMUST00000142635, ENSMUST00000173210, ENSMUST00000109516, ENSMUST00000105644, ENSMUST00000100164, ENSMUST00000105643, ENSMUST00000027629, ENSMUST00000131364,…	1.52833	1	0.451338	30.4113
GOTERM_MF_DIRECT	GO:0005102~receptor binding	28	4.40252	0.000216489	ENSMUST00000018610, ENSMUST00000098005, ENSMUST00000109424, ENSMUST00000081435, ENSMUST00000140117, ENSMUST00000186222, ENSMUST00000134604, ENSMUST00000151181, ENSMUST00000087189, ENSMUST00000173662, ENSMUST00000164993, ENSMUST00000174023, ENSMUST00000188876, ENSMUST00000173317, ENSMUST00000169032, ENSMUST00000165526, ENSMUST00000054791, ENSMUST00000166770, ENSMUST00000149310, ENSMUST00000041388,…	2.19159	0.156486	0.0240181	0.331027
GOTERM_MF_DIRECT	GO:0008233~peptidase activity	25	3.93082	0.0316242	ENSMUST00000186854, ENSMUST00000196558, ENSMUST00000170069, ENSMUST00000168419, ENSMUST00000189364, ENSMUST00000116473, ENSMUST00000156647, ENSMUST00000024993, ENSMUST00000162844, ENSMUST00000140820, ENSMUST00000130453, ENSMUST00000148789, ENSMUST00000163945, ENSMUST00000162846, ENSMUST00000164097, ENSMUST00000153124, ENSMUST00000159463, ENSMUST00000189897, ENSMUST00000159461, ENSMUST00000093991,…	1.56239	1	0.514056	38.8677

## Sheet: Testes_KEGG
Category	Term	Count	%	PValue	Genes	Fold Enrichment	Bonferroni	Benjamini	FDR
KEGG_PATHWAY	mmu01100:Metabolic pathways	21	8.57143	0.00911751	ENSMUST00000110667, ENSMUST00000049344, ENSMUST00000185466, ENSMUST00000128886, ENSMUST00000125770, ENSMUST00000134503, ENSMUST00000187141, ENSMUST00000141999, ENSMUST00000138904, ENSMUST00000015234, ENSMUST00000143226, ENSMUST00000072572, ENSMUST00000161654, ENSMUST00000156487, ENSMUST00000189503, ENSMUST00000145079, ENSMUST00000129020, ENSMUST00000140219, ENSMUST00000064272, ENSMUST00000151863,…	1.7677	0.654403	0.0784787	9.92227
KEGG_PATHWAY	mmu04145:Phagosome	12	4.89796	3.83597e-07	ENSMUST00000173103, ENSMUST00000071951, ENSMUST00000166287, ENSMUST00000102678, ENSMUST00000173108, ENSMUST00000197890, ENSMUST00000135087, ENSMUST00000078205, ENSMUST00000106364, ENSMUST00000166853, ENSMUST00000165232, ENSMUST00000197574, ENSMUST00000077960, ENSMUST00000173116, ENSMUST00000174875, ENSMUST00000040655, ENSMUST00000080015, ENSMUST00000169095, ENSMUST00000171148, ENSMUST00000173016,…	7.4961	4.44962e-05	2.22484e-05	0.000437638
KEGG_PATHWAY	mmu04612:Antigen processing and presentation	11	4.4898	2.95194e-09	ENSMUST00000173103, ENSMUST00000071951, ENSMUST00000166287, ENSMUST00000102678, ENSMUST00000172633, ENSMUST00000040828, ENSMUST00000116598, ENSMUST00000170086, ENSMUST00000058801, ENSMUST00000078205, ENSMUST00000041633, ENSMUST00000166853, ENSMUST00000077960, ENSMUST00000173788, ENSMUST00000173167, ENSMUST00000174161, ENSMUST00000174839, ENSMUST00000173280, ENSMUST00000074557, ENSMUST00000174875,…	14.3294	3.42425e-07	3.42425e-07	3.36782e-06
KEGG_PATHWAY	mmu00190:Oxidative phosphorylation	10	4.08163	4.56906e-06	ENSMUST00000082407, ENSMUST00000027478, ENSMUST00000082408, ENSMUST00000082405, ENSMUST00000082418, ENSMUST00000082414, ENSMUST00000082402, ENSMUST00000185466, ENSMUST00000082411, ENSMUST00000153897, ENSMUST00000187141, ENSMUST00000189582, ENSMUST00000187098, ENSMUST00000084013, ENSMUST00000185251, ENSMUST00000189503, ENSMUST00000082409	7.68485	0.000529872	7.57132e-05	0.00521264
KEGG_PATHWAY	mmu05012:Parkinson's disease	10	4.08163	8.08e-06	ENSMUST00000082407, ENSMUST00000027478, ENSMUST00000082408, ENSMUST00000082405, ENSMUST00000082418, ENSMUST00000082414, ENSMUST00000082402, ENSMUST00000185466, ENSMUST00000082411, ENSMUST00000153897, ENSMUST00000187141, ENSMUST00000189582, ENSMUST00000187098, ENSMUST00000084013, ENSMUST00000185251, ENSMUST00000189503, ENSMUST00000082409	7.16909	0.000936844	0.000104137	0.00921794
KEGG_PATHWAY	mmu05168:Herpes simplex infection	10	4.08163	0.000113286	ENSMUST00000173103, ENSMUST00000071951, ENSMUST00000166287, ENSMUST00000102678, ENSMUST00000172633, ENSMUST00000040828, ENSMUST00000116598, ENSMUST00000170086, ENSMUST00000058801, ENSMUST00000078205, ENSMUST00000041633, ENSMUST00000166853, ENSMUST00000077960, ENSMUST00000173788, ENSMUST00000173167, ENSMUST00000174161, ENSMUST00000174839, ENSMUST00000173280, ENSMUST00000074557, ENSMUST00000174875,…	5.13555	0.013056	0.00131333	0.12917
KEGG_PATHWAY	mmu05166:HTLV-I infection	9	3.67347	0.00372141	ENSMUST00000173103, ENSMUST00000071951, ENSMUST00000102678, ENSMUST00000172633, ENSMUST00000040828, ENSMUST00000116598, ENSMUST00000058801, ENSMUST00000078205, ENSMUST00000132403, ENSMUST00000077960, ENSMUST00000173788, ENSMUST00000173167, ENSMUST00000174161, ENSMUST00000174839, ENSMUST00000132249, ENSMUST00000173280, ENSMUST00000074557, ENSMUST00000174875, ENSMUST00000174325, ENSMUST00000126598,…	3.48324	0.351108	0.035399	4.16441
KEGG_PATHWAY	mmu05332:Graft-versus-host disease	8	3.26531	4.06463e-07	ENSMUST00000173103, ENSMUST00000071951, ENSMUST00000102678, ENSMUST00000172633, ENSMUST00000040828, ENSMUST00000116598, ENSMUST00000058801, ENSMUST00000078205, ENSMUST00000077960, ENSMUST00000173788, ENSMUST00000173167, ENSMUST00000174161, ENSMUST00000174839, ENSMUST00000173280, ENSMUST00000074557, ENSMUST00000174875, ENSMUST00000174325, ENSMUST00000040655, ENSMUST00000165139, ENSMUST00000080015,…	16.4338	4.71486e-05	1.57164e-05	0.000463725
KEGG_PATHWAY	mmu05330:Allograft rejection	8	3.26531	6.84297e-07	ENSMUST00000173103, ENSMUST00000071951, ENSMUST00000102678, ENSMUST00000172633, ENSMUST00000040828, ENSMUST00000116598, ENSMUST00000058801, ENSMUST00000078205, ENSMUST00000077960, ENSMUST00000173788, ENSMUST00000173167, ENSMUST00000174161, ENSMUST00000174839, ENSMUST00000173280, ENSMUST00000074557, ENSMUST00000174875, ENSMUST00000174325, ENSMUST00000040655, ENSMUST00000165139, ENSMUST00000080015,…	15.2599	7.93753e-05	1.98444e-05	0.0007807

## Sheet: Uterus_KEGG
Category	Term	Count	%	PValue	Genes	Fold Enrichment	Bonferroni	Benjamini	FDR
KEGG_PATHWAY	mmu01100:Metabolic pathways	79	12.4214	2.97893e-06	ENSMUST00000152427, ENSMUST00000019051, ENSMUST00000147909, ENSMUST00000143338, ENSMUST00000186598, ENSMUST00000133563, ENSMUST00000084117, ENSMUST00000126569, ENSMUST00000177397, ENSMUST00000187069, ENSMUST00000149791, ENSMUST00000129213, ENSMUST00000033634, ENSMUST00000187448, ENSMUST00000147409, ENSMUST00000139976, ENSMUST00000034015, ENSMUST00000151686, ENSMUST00000171537, ENSMUST00000128624,…	1.65101	0.000726596	0.000726596	0.00385505
KEGG_PATHWAY	mmu01130:Biosynthesis of antibiotics	20	3.14465	0.000418777	ENSMUST00000152427, ENSMUST00000186222, ENSMUST00000133563, ENSMUST00000176851, ENSMUST00000177397, ENSMUST00000052725, ENSMUST00000102478, ENSMUST00000196709, ENSMUST00000188876, ENSMUST00000169202, ENSMUST00000034015, ENSMUST00000090746, ENSMUST00000171537, ENSMUST00000022176, ENSMUST00000168855, ENSMUST00000169032, ENSMUST00000140861, ENSMUST00000169694, ENSMUST00000169609, ENSMUST00000169196,…	2.47857	0.0971537	0.0252271	0.540599
KEGG_PATHWAY	mmu05166:HTLV-I infection	17	2.67296	0.0558845	ENSMUST00000109424, ENSMUST00000071951, ENSMUST00000135398, ENSMUST00000087189, ENSMUST00000045747, ENSMUST00000187238, ENSMUST00000078205, ENSMUST00000020706, ENSMUST00000196709, ENSMUST00000174589, ENSMUST00000173317, ENSMUST00000017799, ENSMUST00000022906, ENSMUST00000200433, ENSMUST00000179165, ENSMUST00000173543, ENSMUST00000081848, ENSMUST00000025181, ENSMUST00000172912, ENSMUST00000173016,…	1.63352	0.999999	0.4427	52.4891
KEGG_PATHWAY	mmu04514:Cell adhesion molecules (CAMs)	15	2.35849	0.00304054	ENSMUST00000110133, ENSMUST00000071951, ENSMUST00000110130, ENSMUST00000057634, ENSMUST00000087189, ENSMUST00000094245, ENSMUST00000163944, ENSMUST00000078205, ENSMUST00000174589, ENSMUST00000173317, ENSMUST00000136580, ENSMUST00000054791, ENSMUST00000017799, ENSMUST00000027507, ENSMUST00000190626, ENSMUST00000000312, ENSMUST00000170533, ENSMUST00000173543, ENSMUST00000051401, ENSMUST00000100314,…	2.45562	0.524325	0.100707	3.8642
KEGG_PATHWAY	mmu04510:Focal adhesion	14	2.20126	0.0478625	ENSMUST00000112747, ENSMUST00000112746, ENSMUST00000112748, ENSMUST00000139001, ENSMUST00000033640, ENSMUST00000134402, ENSMUST00000192457, ENSMUST00000122818, ENSMUST00000128869, ENSMUST00000086833, ENSMUST00000087399, ENSMUST00000168299, ENSMUST00000170792, ENSMUST00000168533, ENSMUST00000156449, ENSMUST00000030056, ENSMUST00000152609, ENSMUST00000172330, ENSMUST00000126592, ENSMUST00000131158,…	1.79367	0.999994	0.434399	46.9914
KEGG_PATHWAY	mmu04390:Hippo signaling pathway	13	2.04403	0.0112311	ENSMUST00000000188, ENSMUST00000109424, ENSMUST00000155642, ENSMUST00000131273, ENSMUST00000045747, ENSMUST00000187238, ENSMUST00000199832, ENSMUST00000097762, ENSMUST00000097763, ENSMUST00000036016, ENSMUST00000105644, ENSMUST00000105643, ENSMUST00000136580, ENSMUST00000023732, ENSMUST00000023015, ENSMUST00000022906, ENSMUST00000000312, ENSMUST00000179165, ENSMUST00000098568, ENSMUST00000037313,…	2.28324	0.936447	0.221616	13.5986
KEGG_PATHWAY	mmu04024:cAMP signaling pathway	13	2.04403	0.0672684	ENSMUST00000047889, ENSMUST00000126873, ENSMUST00000135398, ENSMUST00000100988, ENSMUST00000140424, ENSMUST00000020706, ENSMUST00000036016, ENSMUST00000128869, ENSMUST00000128685, ENSMUST00000125444, ENSMUST00000144425, ENSMUST00000149272, ENSMUST00000170792, ENSMUST00000000579, ENSMUST00000034307, ENSMUST00000110095, ENSMUST00000152609, ENSMUST00000134693, ENSMUST00000150166, ENSMUST00000112847,…	1.7501	1	0.479791	59.3919
KEGG_PATHWAY	mmu04310:Wnt signaling pathway	12	1.88679	0.0168919	ENSMUST00000139744, ENSMUST00000000188, ENSMUST00000109424, ENSMUST00000022051, ENSMUST00000045747, ENSMUST00000187238, ENSMUST00000122943, ENSMUST00000135134, ENSMUST00000118096, ENSMUST00000154695, ENSMUST00000128869, ENSMUST00000023732, ENSMUST00000018767, ENSMUST00000142444, ENSMUST00000086854, ENSMUST00000170792, ENSMUST00000022906, ENSMUST00000023015, ENSMUST00000179165, ENSMUST00000002883,…	2.25708	0.984343	0.242038	19.7858
KEGG_PATHWAY	mmu05202:Transcriptional misregulation in cancer	12	1.88679	0.0461903	ENSMUST00000177946, ENSMUST00000197749, ENSMUST00000179059, ENSMUST00000028355, ENSMUST00000126628, ENSMUST00000142538, ENSMUST00000170393, ENSMUST00000168774, ENSMUST00000153601, ENSMUST00000165909, ENSMUST00000198218, ENSMUST00000017799, ENSMUST00000074113, ENSMUST00000000450, ENSMUST00000110816, ENSMUST00000000395, ENSMUST00000110817, ENSMUST00000197750, ENSMUST00000140951, ENSMUST00000149860,…	1.92878	0.99999	0.438392	45.7739
KEGG_PATHWAY	mmu04512:ECM-receptor interaction	11	1.72956	0.00162051	ENSMUST00000132457, ENSMUST00000112747, ENSMUST00000112746, ENSMUST00000112748, ENSMUST00000092070, ENSMUST00000107377, ENSMUST00000139001, ENSMUST00000188815, ENSMUST00000107371, ENSMUST00000107372, ENSMUST00000031243, ENSMUST00000192457, ENSMUST00000026360, ENSMUST00000086833, ENSMUST00000170872, ENSMUST00000165175, ENSMUST00000022213, ENSMUST00000137804, ENSMUST00000087399, ENSMUST00000168299,…	3.31509	0.326808	0.0760941	2.07698
