# Supplementary material for: Transcriptome Analysis of Testes and Uterus: Reproductive Dysfunction Induced by Toxoplasma gondii in Mice
Source: Microorganisms. 2020 Jul 28;8(8):1136. doi: 10.3390/microorganisms8081136 (PMC7464677; doi:10.3390/microorganisms8081136)
Supplement: Supplementary file 1 [file microorganisms-08-01136-s001.zip › Supplementary file/20200703Supplementary file 4.xls]

## Sheet: Testes
gene	Tox_fpkm	control_t_fpkm	log2(fold_change)	p-value	FDR
Gbp4,Gbp8,Gbp9	2.98253	0.245984	3.5999	5e-05	0.206975
RP24-459D3.1	18.6965	37.3945	-1.00006	0.00075	0.0521154
Spink8	10.7948	56.5101	-2.38817	0.00035	0.114348
Alpk1	0.627304	1.91012	-1.60643	0.00745	0.00615357
Gbp5	2.15761	0.39815	2.43805	5e-05	0.233202
Crip1	10.4443	22.8829	-1.13155	0.02855	0.128519
RP23-134K6.3	4.79246	0.10819	5.46913	0.03985	0.126161
RP23-37N15.4	2.01191	6.30669	-1.64831	0.00455	0.0572629
RP24-447I18.1	17.2755	35.9921	-1.05895	0.02265	0.131357
RP23-37N15.1	4.12411	12.8147	-1.63565	0.00455	0.203233
RP24-152F23.2	2.02095	8.53605	-2.07854	0.0482	0.129399
Map4k4	9.05939	19.5051	-1.10637	0.00095	0.233202
Hhipl2	1.54086	4.86808	-1.65962	0.0038	0.233202
Gm36974	0.358996	1.66502	-2.2135	0.0086	0.233202
BC026585	1.0903	3.14061	-1.52632	0.01145	0.134273
Kcnk2	1.28119	4.52087	-1.81912	0.0004	0.0246143
Gm9220	0.300693	0.979001	-1.70302	0.02665	0.233202
1700030N03Rik	8.75475	21.7569	-1.31333	0.04705	0.233202
Gm10031	0.0967232	0.701785	-2.8591	0.0378	0.0436418
Gm21489	0.282515	2.06755	-2.87152	0.0378	0.233202
1700023F02Rik	11.6313	40.6929	-1.80677	0.0094	0.233202
Ly6a	3.75857	1.3754	1.45033	0.02935	0.233202
Mir124-2hg,Mir124a-2	4.25664	0.664736	2.67886	0.0426	0.233202
Slco5a1	0.265356	1.33276	-2.32842	0.01435	0.0896844
Gm28438	155.375	327.477	-1.07563	0.0002	0.199102
Gm2396	0.691795	2.14901	-1.63526	0.01755	0.233202
4931428L18Rik	5.46252	18.5148	-1.76104	0.00365	0.228804
Slc11a1	1.78119	0.31499	2.49946	0.0325	0.233202
Lrcol1	0.402414	2.46593	-2.61538	0.02705	0.203233
Ptpn18	2.77011	0.0777226	5.15547	0.0159	0.0870381
DQ267100,Gm23508,Gm24895,Gm26922,Gm27350,Rian	0.609557	2.55166	-2.0656	0.04145	0.233202
Btbd19	2.28384	0.649171	1.81479	0.0255	0.233202
Mir134,Mir3072,Mir369,Mir377,Mir382,Mir410,Mir412,Mir485,Mir668,Mirg	6.15881	0.496156	3.63378	0.0044	0.233202
Atp13a4	0.850435	2.95359	-1.7962	0.0134	0.206975
6720427I07Rik	0.209737	0.997615	-2.2499	0.0229	0.177548
1810046K07Rik	2.38302	0.770205	1.62947	0.0304	0.233202
Crtam	5.99467	14.0463	-1.22844	0.0003	0.0572629
4933433G15Rik	18.0134	4.14015	2.12131	5e-05	0.125038
4933405D12Rik	4.3052	1.18757	1.85806	0.03405	0.108884
Cdc20b	1.54146	5.5604	-1.85089	0.0026	0.233202
Spin2e	16.1657	0.786446	4.36144	0.00915	0.145368
Spin2g	2.45533	0.117846	4.38094	0.04045	0.233202
Ighm	1.81027	0.75491	1.26183	0.04615	0.233202
Foxn3	2.07235	4.64823	-1.16541	0.02955	0.233202
9230113P08Rik	5.04153	20.0584	-1.99227	0.00985	0.233202
Arhgap18	2.44267	5.91529	-1.27599	0.00245	0.233202
H2-Q6	2.07197	0.599762	1.78854	0.00915	0.233202
H2-T23	5.99648	1.36587	2.1343	0.00165	0.233202
Psmb8	12.636	2.23339	2.50023	0.00015	0.233202
Zfp101	0.486016	5.20232	-3.42008	0.01	0.233202
Ly6g5b	1.40492	6.95435	-2.30743	0.0022	0.233202
H2-D1	34.0483	11.6943	1.54177	0.00075	0.220965
H2-T22	5.76812	1.63507	1.81875	0.0001	0.108884
Fndc4	0.287544	1.16683	-2.02074	0.0456	0.233202
Dok2	0.213908	3.41808	-3.99812	0.0432	0.233202
Gbp7	1.29387	0.363114	1.8332	0.00755	0.233202
Gm3453	0.377055	1.93055	-2.35616	0.007	0.133218
Gm2888	0.417817	3.43379	-3.03886	0.0197	0.164468
Spats2l	0.168485	0.855706	-2.3445	0.03805	0.233202
Gm8362	1.38311	4.62827	-1.74256	0.00495	0.100018
Gm3029	1.52085	5.44393	-1.83977	0.01985	0.233202
Cyp4f15	1.41592	3.6711	-1.37448	0.04605	0.233202
Cd74	105.362	16.3512	2.68789	5e-05	0.233202
Gm15850	0.185011	2.31731	-3.64677	0.0144	0.233202
Tsr2	1.40728	2.93819	-1.06201	0.04755	0.194847
Gbp2	2.614	0.508689	2.3614	0.0001	0.215907
Cd36	9.65473	20.4932	-1.08584	0.00165	0.101719
Gm6729	0.762403	1.91939	-1.33202	0.04115	0.1723
Rnase10	1.4221	6.97011	-2.29316	5e-05	0.233202
Gm5611	2.72635	5.74756	-1.07598	0.03665	0.131357
Gm46	0.643063	2.79797	-2.12135	0.0091	0.230656
Insc	0.740918	0.145237	2.3509	0.0328	0.123232
C4a	2.36348	6.42994	-1.44389	0.03395	0.233202
Stab1	1.01043	2.51929	-1.31804	0.04495	0.233202
Pappa2	0.0589183	0.888094	-3.91393	0.0033	0.233202
Impdh1	2.18469	4.67458	-1.09741	0.0483	0.233202
Gm14146	0.691069	1.76922	-1.35621	0.02935	0.197151
1700001J04Rik	4.38749	1.33195	1.71986	0.0421	0.233202
Ndufa10	23.4605	48.0727	-1.03498	0.0006	0.233202
4930401O12Rik	6.47984	1.82126	1.83102	0.00575	0.233202
Gm13857	40.2105	11.1495	1.8506	0.00115	0.233202
Kcnq2	0.144288	0.697353	-2.27294	0.00635	0.233202
Klhdc1	21.2491	92.06	-2.11517	5e-05	0.233202
Cd52	4.28762	17.164	-2.00114	0.0111	0.233202
Ggt1	0.650134	1.97788	-1.60514	0.0144	0.233202
Tmem132cos	3.68009	11.8381	-1.68562	0.0032	0.221937
2210408F21Rik	0.332573	1.66962	-2.32777	0.03705	0.233202
3000002C10Rik	0.945364	0.234106	2.01371	0.0463	0.233202
Efcab7	39.5179	88.0181	-1.1553	0.0255	0.233202
Gm4846	0.842093	2.22116	-1.39926	0.0279	0.233202
Usp35	0.34561	1.08413	-1.64932	0.02705	0.233202
Plekhh3	0.292387	1.15226	-1.97851	0.02485	0.233202
Aim1l	5.57518	0.615132	3.18005	0.0038	0.233202
Ms4a4b	1.33473	0.308451	2.11344	0.03165	0.233202
H2-Ea-ps	12.7944	2.66021	2.2659	0.00095	0.233202
Frem1	0.558698	1.90103	-1.76664	0.01475	0.233202
Gm14145	0.636996	3.70994	-2.54204	0.01625	0.233202
Gm27517,Gm27624,Gm27640,Gm27937,Tug1	21.1189	56.1793	-1.41151	0.00195	0.233202
BC018473	0.121157	1.27474	-3.39526	0.01135	0.233202
Saxo1os	35.4565	82.7275	-1.22232	0.00015	0.233202
4930570D08Rik	288.997	723.308	-1.32355	0.02395	0.233202
Pon3	3.26721	6.87584	-1.07348	0.0216	0.233202
Mid2	0.460055	1.12306	-1.28755	0.04405	0.233202
Gm16001	3.0045	0.539938	2.47626	0.02935	0.233202
5530601H04Rik	0.264505	0.949861	-1.84442	0.0143	0.187571
Zfp369	0.834472	2.43313	-1.54388	0.03045	0.233202
2610002J02Rik	2.97814	6.57217	-1.14196	0.02325	0.233202
Proser2	0.487046	1.50141	-1.62419	0.0191	0.233202
Cntnap4	0.0676567	3.01437	-5.47748	0.0472	0.233202
Csgalnact2	0.956492	2.45665	-1.36086	0.00615	0.233202
Gpx3	11.6134	38.9031	-1.74409	5e-05	0.233202
Gm13830	0.161441	2.06338	-3.67594	0.02845	0.233202
Zmat4	0.27575	6.40702	-4.53822	0.0025	0.233202
Defb28	2.84037	34.5571	-3.60483	0.00775	0.233202
Serpina3f,Serpina3g	3.97291	0.992686	2.00079	0.00625	0.229902
Gm6792	0.75613	7.48714	-3.30771	0.0028	0.233202
Rpl17-ps5	16.7004	1.82868	3.19101	0.04465	0.233202
Gm11331	14.7378	48.7756	-1.72664	0.02325	0.233202
Gm12250	2.02337	0.291025	2.79754	0.0198	0.233202
Wisp1	0.209494	0.869525	-2.05332	0.02605	0.190124
Atm	4.47013	1.73673	1.36395	0.0163	0.233202
Gm11893	4.90365	12.7483	-1.37837	0.04915	0.233202
Serpina1f	1.49052	5.04195	-1.75816	0.0002	0.221937
Echdc2	0.402759	1.79363	-2.1549	0.0047	0.233202
Gm1110	0.292141	0.956169	-1.7106	0.02585	0.233202
Sapcd2	0.361077	1.6525	-2.19427	0.02505	0.233202
Ptgds	225.338	454.421	-1.01194	5e-05	0.233202
Lcn6	0.691731	3.64896	-2.3992	0.0322	0.233202
Mdfi	0.0793951	0.550287	-2.79306	0.0372	0.233202
Cxcl9	1.51686	0.194791	2.96109	0.00505	0.233202
Ankrd26	0.327765	0.986964	-1.59033	0.04185	0.233202
Adgrg2	0.253364	0.903756	-1.83472	0.0088	0.233202
Klrb1	4.74721	9.50783	-1.00204	0.0212	0.233202
Shisa5	6.69772	2.38688	1.48855	0.0173	0.233202
Gm3543	5.14128	39.9838	-2.95922	0.00415	0.233202
B4galt3	2.75586	5.88993	-1.09575	0.04135	0.233202
Defb30	11.9861	25.5096	-1.08968	0.00495	0.233202
Adam28	0.304598	1.14925	-1.91571	0.007	0.233202
Adam28	0.15443	0.692645	-2.16516	0.0401	0.233202
Ido1	0.257988	1.59159	-2.62509	0.01675	0.233202
Gpx5	12.257	63.4829	-2.37277	5e-05	0.222081
Gm14147	0.187729	0.579273	-1.62559	0.0478	0.233202
Defb20	3.36516	16.0995	-2.25827	0.0003	0.233202
Wfdc16	0.453923	2.65018	-2.54557	0.02885	0.233202
Irf1	3.6795	1.81229	1.0217	0.04895	0.233202
Zfp296	4.64286	2.11263	1.13598	0.0221	0.232399
Gm12429	2.40701	1.19227	1.01353	0.0366	0.233202
Ovch2	0.278945	1.15067	-2.04442	0.0243	0.233202
Rwdd3	1.53838	3.47089	-1.1739	0.01785	0.233202
Coro1a	6.66209	1.15564	2.52729	0.0001	0.233202
Esr1	0.681258	1.41987	-1.05949	0.0245	0.233202
Igkc	19.1458	2.19279	3.12619	0.0015	0.233202
Itga2b	0.131664	1.17866	-3.16221	0.0136	0.233202
Ifit3	1.02119	0.250674	2.02637	0.0322	0.233202
Gm5795	0.752072	2.09796	-1.48005	0.04505	0.233202
Defb48	4.53565	16.8416	-1.89265	0.01325	0.233202
Lcn5	4.73875	21.3216	-2.16973	5e-05	0.233202
AW112010	4.24033	0.8802	2.26827	0.0186	0.233202
Cpeb1	3.89599	12.1837	-1.64488	0.00155	0.233202
Spink11	1.99172	9.49058	-2.25248	0.0012	0.233202
Syne1	0.3204	0.726047	-1.18019	0.02895	0.233202
Folr2	0.266074	1.08643	-2.0297	0.0388	0.233202
Rasgef1c	1.20884	0.366183	1.72298	0.04375	0.233202
Fcrls	0.11665	0.694844	-2.57451	0.04415	0.233202
Muc15	0.47556	1.51663	-1.67317	0.0163	0.233202
Zfp945	0.477037	1.15883	-1.2805	0.0377	0.233202
Wfdc13	0.312176	2.40551	-2.94591	0.0378	0.233202
Pcna-ps2	1.49089	3.90254	-1.38824	0.01015	0.233202
Rplp0	583.22	287.518	1.02039	5e-05	0.233202
Lair1	1.15396	0.224975	2.35876	0.0065	0.233202
Nlrp5	0.468812	1.0983	-1.22818	0.01475	0.233202
Klk1b21	1.4966	4.72515	-1.65867	0.01605	0.233202
Zfp820	0.604116	1.43495	-1.2481	0.03505	0.233202
mt-Atp6,mt-Atp8,mt-Co1,mt-Co2,mt-Co3,mt-Nd3,mt-Nd4,mt-Nd4l,mt-Nd5	5657.13	14983.8	-1.40526	5e-05	0.233202
H2-Q4	1.62956	0.394182	2.04755	0.0118	0.233202
H2-Eb1	15.955	3.02577	2.39863	5e-05	0.233202
Irx2	1.57401	4.72776	-1.58671	0.0146	0.233202
4921528I07Rik	3.03243	7.53834	-1.31377	0.0001	0.233202
Alg11	3.16787	7.59513	-1.26156	0.0079	0.233202
H2-Q7	4.05038	1.74425	1.21545	0.0276	0.233202
Tmem62	1.54726	4.92517	-1.67046	0.0037	0.233202
Gbp10,Gbp6	2.32715	0.224293	3.37511	0.0001	0.233202
Rnase9	0.664471	3.06916	-2.20757	0.00775	0.233202
Pld4	1.56661	0.613731	1.35196	0.04435	0.233202
Slc25a42	1.03239	2.16532	-1.0686	0.04755	0.233202
Rfx4	31.3226	77.819	-1.31292	5e-05	0.233202
Hoxd9	1.78946	3.76551	-1.07332	0.0272	0.233202
Lcn10	1.37759	8.32903	-2.596	0.00085	0.233202
Olfml2a	0.281156	0.61754	-1.13516	0.0453	0.233202
Ifi47,Olfr56	2.41296	0.261652	3.20508	0.00675	0.233202
Spink10	0.661438	3.51563	-2.41011	0.0199	0.233202
Kcns3	0.659403	0.235453	1.48572	0.04555	0.233202
Rarres1	4.97509	10.5407	-1.08318	0.00445	0.233202
9230110F15Rik	0.672577	4.51657	-2.74746	0.0052	0.233202
Mtss1l	1.40134	3.29808	-1.23481	0.0025	0.233202
Fam46b	31.1188	14.5166	1.10008	5e-05	0.233202
Irgm1	5.27788	1.01601	2.37704	0.0001	0.233202
Klhl14	0.278815	0.768966	-1.46361	0.0228	0.233202
Suco	58.9381	180.49	-1.61464	0.00315	0.233202
C1qc	7.24942	3.37023	1.10502	0.02035	0.233202
Bpifb5	2.25817	4.84451	-1.1012	0.011	0.233202
Hmgxb4	1.91701	4.03637	-1.0742	0.04215	0.233202
Tap1	4.10013	0.970781	2.07845	0.0058	0.233202
H2-Ab1	13.0312	5.70079	1.19274	0.0194	0.233202
H2-Aa	9.85418	2.18631	2.17224	0.00065	0.233202
Fbxo27	3.22129	11.1992	-1.79769	0.0008	0.233202
Spag11b	27.9706	132.365	-2.24253	5e-05	0.233202
Lcn8	4.8815	37.9116	-2.95724	5e-05	0.233202
Ceacam10	0.610875	2.46836	-2.0146	0.0301	0.233202
Bach2	0.929625	2.31194	-1.31438	0.0198	0.233202
Xkr7	0.540014	1.43842	-1.41341	0.03745	0.233202
Igtp,Irgm2	4.88927	0.635199	2.94434	5e-05	0.233202
1300017J02Rik	3.72095	7.93612	-1.09276	0.02945	0.233202
Ltf	0.349574	3.01147	-3.1068	0.0005	0.233202
Plp2	1.62264	3.63217	-1.16249	0.043	0.233202
Klrb1a	0.366337	1.56358	-2.09361	0.02485	0.233202
Iigp1	3.96854	1.06964	1.89148	5e-05	0.233202
Magohb	5.48056	14.2064	-1.37415	0.01085	0.233202
Mrpl19	1.34927	6.11485	-2.18014	0.02305	0.233202
Sult1e1	11.7523	23.5161	-1.00071	0.00075	0.233202
Fmn2	2.47958	6.50526	-1.39151	0.0201	0.233202
Gbp2b	1.46153	0.248924	2.5537	0.0031	0.233202
Zbp1	2.14507	0.526558	2.02636	0.0456	0.233202
9230104L09Rik	7.32915	27.2514	-1.89461	0.0001	0.233202
9230104L09Rik	0.432192	2.08131	-2.26775	0.0013	0.233202
Cst9	78.0742	31.0998	1.32794	0.00015	0.233202
Cst11	1.92671	9.8144	-2.34876	0.0047	0.233202
Prom2	0.159038	0.856218	-2.4286	0.02405	0.233202
C4bp	0.350388	1.51239	-2.1098	0.00215	0.233202
Des	1.02148	3.02329	-1.56545	0.0022	0.233202
Slc40a1	0.424905	1.3318	-1.64817	0.0247	0.233202
Crisp1	9.62117	52.6532	-2.45224	5e-05	0.233202
Hdhd2,Ier3ip1	34.1694	69.4503	-1.02327	0.0003	0.233202
Adrbk1	6.64328	16.0438	-1.27205	0.00085	0.233202
Aldh1a7	1.67505	3.60186	-1.10454	0.0099	0.233202
Clpsl2	3.33354	15.7902	-2.2439	0.0177	0.233202
Xdh	1.11892	0.527031	1.08614	0.0268	0.233202
Rhebl1	1.4923	3.52518	-1.24016	0.03345	0.233202
9530002B09Rik	2.7079	6.44139	-1.2502	0.0221	0.233202
Lcn9	2.24486	16.242	-2.85504	5e-05	0.233202
Hbb-bs	20.3195	8.72938	1.21891	0.00945	0.233202
Krt18	0.466788	1.67993	-1.84756	0.0277	0.233202
Adam7	2.1054	9.02549	-2.09991	5e-05	0.233202
Cwc27	3.01072	6.87787	-1.19185	0.03005	0.233202
Tpmt	1.00991	3.50568	-1.79546	0.0494	0.233202
Wfdc15b	1.06006	4.90934	-2.21138	0.03465	0.233202
Ctss	7.47032	3.11235	1.26316	0.0022	0.233202
Lypd8	0.336092	1.78445	-2.40855	0.0353	0.233202
Ccl8	9.92479	1.75136	2.50256	0.0188	0.233202
Akr1b7	3.8122	17.1988	-2.17361	5e-05	0.233202
Dnase2a	2.30735	0.825563	1.48279	0.0459	0.233202
Apoc2,Apoc4	9.12163	25.1168	-1.46129	0.00165	0.233202

## Sheet: Uterus
gene	Tox_fpkm	control_fpkm	log2(fold_change)	p-value	FDR
Fdps,RP24-394C15.7,Rusc1	70.061	608.723	-3.1191	5e-05	0.00818102
RP23-144P3.1	780.803	267.321	1.54638	0.0333	0.37929
Cfi	9.91173	2.34848	2.07741	0.0461	0.450273
RP24-378G4.3	124.662	30.0728	2.05149	0.00145	0.108344
Abcb1b	18.7573	109.479	-2.54513	0.0003	0.033793
Uox	0.0182871	1.56331	-6.41763	0.0132	0.330818
RP23-326D6.5,S100a3,S100a4	54.3134	333.26	-2.61727	0.00055	0.0531414
Scap	20.0573	63.183	-1.65541	0.00955	0.31343
RP24-230J14.4	1063.76	193.208	2.46095	0.00095	0.0774371
Kcnt1	0.378636	3.91015	-3.36834	0.0202	0.330818
Bmp3	0.308536	2.78441	-3.17386	0.0228	0.330818
Hsd3b6	8.22492	22.8561	-1.4745	0.0499	0.476794
Cfap46	0.343486	4.57798	-3.73639	0.0203	0.330818
Rgs7	0.162181	1.67673	-3.36998	0.01825	0.330818
Kcnk2	0.349162	8.38729	-4.58624	0.0006	0.0551213
Tnr	2.90184	0.320255	3.17967	0.0048	0.23239
Il1r2	1.60785	10.1786	-2.66234	0.0302	0.366961
Tenm3	5.85725	1.6703	1.81011	0.01815	0.330818
2410004P03Rik	0.16847	2.7961	-4.05285	0.0219	0.330818
Tfcp2l1	27.3382	4.33497	2.65682	0.0001	0.0150443
Krtdap	663.979	2600.61	-1.96964	0.00115	0.0910898
Me1	22.779	280.633	-3.62291	5e-05	0.00818102
Zfhx3	3.83487	1.35245	1.50361	0.0352	0.37929
2610203C20Rik	28.7985	10.7798	1.41766	0.0219	0.330818
Soat1	25.2857	87.7702	-1.79541	0.02145	0.330818
2600014E21Rik	6.67154	0.389949	4.09666	0.01065	0.328377
Slco2a1	4.93172	13.2047	-1.42089	0.02265	0.330818
Rab27a	4.96569	32.9642	-2.73083	0.00075	0.0649112
Gm27366,Gm27419,Gm27544,Gm27582,Gm27608,Gm27753,Gm27999,Rmst	0.642098	24.4568	-5.2513	0.02335	0.330818
Celf2	9.27131	3.49757	1.40642	0.04095	0.417813
Ano4	0.38098	5.14776	-3.75616	0.0013	0.0994567
Gm10524	176.955	25.98	2.76791	0.0007	0.0615341
Gm26904	6.36114	0.904995	2.8133	0.0276	0.345435
Gm26904	1.48578	0.330789	2.16724	0.01775	0.330818
Gm26904	0.234639	0.752314	-1.68089	0.0449	0.443199
Cyp11a1	55.8114	1671.37	-4.90433	0.0004	0.0417042
AU020206	21.6927	166.096	-2.93674	5e-05	0.00818102
A530020G20Rik	4.45916	46.4562	-3.38103	0.0005	0.0487304
Sbsn	92.7848	369.927	-1.99528	0.003	0.172431
Gm2042	0.372468	2.22043	-2.57565	0.04135	0.421511
Fndc7	0.308474	6.98135	-4.50029	0.00335	0.18496
Adgb	0.212487	1.75854	-3.04894	0.031	0.372998
Hmgcs1	24.2135	155.625	-2.68418	5e-05	0.00818102
Prss35	7.58621	53.2447	-2.81119	0.0001	0.0150443
Fzd6	21.1047	7.78484	1.43883	0.0344	0.37929
D430019H16Rik	3.28402	0.696289	2.2377	0.04495	0.443199
Idi1	27.883	68.4571	-1.29581	0.0459	0.449299
Pyy	2.55374	36.5693	-3.83995	0.02695	0.345435
Mkx	0.253449	3.31548	-3.70945	0.0219	0.330818
Peg10	1.34457	4.99652	-1.89378	0.0467	0.454352
Zfp536	0.0942446	0.711088	-2.91555	0.04885	0.470572
H2-Q6	38.468	7.03741	2.45054	0.01505	0.330818
Jakmip1	3.2802	0.520856	2.65483	0.02525	0.341584
Mecom	14.4348	2.99828	2.26734	0.02445	0.333783
Greb1l	1.22271	7.96671	-2.7039	0.00565	0.253301
Hoxc6	0.79783	12.6003	-3.98124	0.0186	0.330818
D7Ertd443e	0.0325511	1.03907	-4.99645	0.0334	0.37929
Cobl	12.2783	2.77367	2.14624	0.0077	0.290089
H2-D1	175.069	71.8011	1.28584	0.039	0.401204
Pdzk1ip1	54.1626	17.642	1.61828	0.04495	0.443199
Pparg	0.652058	9.61269	-3.88187	0.02765	0.345435
Arhgef37	4.39853	0.585746	2.90867	0.0438	0.437688
Enpp2	14.7527	2.18216	2.75715	0.00815	0.296575
Gm4707	0.174443	0.793189	-2.18491	0.0498	0.476794
Gbp7	10.5475	2.1566	2.29006	0.03625	0.384562
Scn2b	12.815	1.52513	3.07083	0.00645	0.269745
Thbs2	0.355116	2.82863	-2.99374	0.02945	0.360541
Mapk10	0.0538147	0.852008	-3.9848	0.01505	0.330818
Kcnf1	0.78494	4.29269	-2.45123	0.0446	0.441587
Rps2-ps10	84.9335	354.68	-2.06211	0.00075	0.0649112
Gm17111	0.130266	0.58225	-2.16018	0.04785	0.46393
Syt7	0.950494	4.5244	-2.25098	0.0229	0.330818
Kctd1	20.5454	7.50785	1.45234	0.04845	0.468127
Gdf10	29.2613	9.64385	1.60131	0.0224	0.330818
Tnxb	25.8784	8.06607	1.68181	0.018	0.330818
Cndp2	126.95	50.1577	1.33972	0.0185	0.330818
Hoxb8	40.8553	11.8764	1.78243	0.0259	0.345435
Slc38a3	0.200961	4.87298	-4.59982	0.0015	0.11097
Nrxn3	0.57377	0.0202403	4.82517	0.00305	0.17441
Klrb1b,Klrb1c	2.89063	0.321037	3.17057	0.0179	0.330818
Fxyd3	659.588	99.7638	2.72498	0.0002	0.0251865
Sult1d1	56.2943	5.83258	3.27078	0.0003	0.033793
Dmkn	55.5123	465.757	-3.0687	5e-05	0.00818102
Ramp1	29.3642	10.3277	1.50754	0.0329	0.37929
Lect1	1.02641	33.5264	-5.02963	0.0045	0.219765
Cyfip2	1.539	12.4281	-3.01354	0.0016	0.114222
Fgf9	7.10121	1.37111	2.37272	0.036	0.382453
Slc6a2	29.4933	9.72074	1.60125	0.00755	0.286363
Hoxc4	0.352975	5.18181	-3.87582	0.0261	0.345435
9130230L23Rik	0.154887	2.60069	-4.0696	0.0475	0.461334
Acss3	22.3964	8.33568	1.42589	0.035	0.37929
Spock2	26.8517	9.29829	1.52998	0.01135	0.330818
Rims1	1.59886	0.155479	3.36224	0.0229	0.330818
Arhgap28	3.91496	11.3186	-1.53163	0.02805	0.347578
Galnt15	22.0983	4.46869	2.30601	0.0007	0.0615341
Ccdc141	31.3197	5.28983	2.56578	0.0004	0.0417042
Ihh	5.77681	22.7124	-1.97513	0.0323	0.37929
Plxna1	9.78687	23.4038	-1.25783	0.02685	0.345435
Ces2b	15.7085	2.75714	2.5103	0.0138	0.330818
Casp4	27.1701	4.46261	2.60606	0.0098	0.319762
Akr1cl	0.21815	713.116	-11.6746	0.0327	0.37929
Cmbl	2.73625	32.6242	-3.57567	0.00805	0.296198
Sqle	15.6756	48.3545	-1.62513	0.0497	0.476794
Greb1	5.62416	34.7731	-2.62826	0.0022	0.138526
Adh1	24.2325	78.4577	-1.69497	0.0085	0.307142
Insc	0.194881	2.14538	-3.46057	0.02105	0.330818
Aox3	79.501	5.83072	3.76923	0.0003	0.033793
Pitpnm2	7.52258	42.694	-2.50473	0.00035	0.0379014
Slc37a2	1.23488	6.86653	-2.47521	0.0442	0.438208
Mgst2	7.70509	43.1003	-2.48381	0.03835	0.39488
C1s1	63.6527	24.0288	1.40546	0.0452	0.444582
Tmem119	32.4755	12.2642	1.4049	0.03405	0.37929
Slc14a1	1.84736	8.57427	-2.21455	0.0442	0.438208
Hephl1	0.192042	2.54966	-3.73081	0.0335	0.37929
Pappa2	0.0471068	0.638087	-3.75975	0.0458	0.448516
C87414	0.0727359	3.8257	-5.71691	0.01775	0.330818
Fa2h	0.179302	1.76323	-3.29776	0.0339	0.37929
A630001G21Rik	2.04508	0.0329836	5.95426	0.022	0.330818
Nhsl1	5.78556	1.93361	1.58116	0.03705	0.387929
5430421N21Rik	47.6665	8.61283	2.46841	0.00545	0.248307
Mef2a	45.7115	19.6436	1.2185	0.0302	0.366961
Plekhb2	23.6432	8.95388	1.40084	0.03615	0.383683
Fam179a	0.0227699	2.61071	-6.84117	0.00765	0.288691
Adam8	4.95204	23.891	-2.27037	0.0084	0.304191
Map2	16.4131	5.73779	1.51628	0.01415	0.330818
Efcab6	0.0415236	0.83268	-4.32576	0.02285	0.330818
Gdf9	0.540647	21.4229	-5.30833	0.01325	0.330818
Ccdc30	0.54458	4.67778	-3.10261	0.0089	0.31343
Cd40	1.81013	0.189227	3.2579	0.0369	0.387929
Cryga,D630023F18Rik,Gm28845	0.200557	24.2718	-6.91912	0.02495	0.338547
Ikzf3	2.42975	0.241285	3.33199	0.03265	0.37929
Gm5526	4.72616	57.3996	-3.6023	0.0167	0.330818
Napsa	117.287	20.5176	2.5151	0.0001	0.0150443
Olfm1	178.733	40.5649	2.1395	0.00145	0.108344
Mgat4a	7.81793	2.49842	1.64577	0.02495	0.338547
Arhgef6	10.216	31.1693	-1.6093	0.0179	0.330818
Kndc1	0.106301	2.79872	-4.71855	0.03835	0.39488
Lgals3	24.0475	72.8556	-1.59915	0.0165	0.330818
Kcnq2	0.55413	0.036667	3.91767	0.00155	0.114222
Apol6	0.416113	24.7861	-5.89641	0.00175	0.122206
AU015836	0.0498724	3.21788	-6.01173	0.0354	0.37929
Snhg11	0.26147	3.31274	-3.66331	0.0177	0.330818
Cfap44	0.0157985	4.02007	-7.99129	0.00795	0.295534
Agr2	122.995	28.7557	2.09668	0.0029	0.168848
Syt15	9.73532	2.64961	1.87745	0.0367	0.387929
Rimklb	0.164258	9.40368	-5.83919	0.0442	0.438208
Wfdc2	618.506	143.346	2.10929	0.00045	0.044832
Mgat4c	0.409339	5.70551	-3.80099	0.0056	0.252067
Cemip	1.54614	9.23501	-2.57844	0.0125	0.330818
Mycl	4.02974	14.0861	-1.80552	0.024	0.330818
Cda	11.8621	82.0812	-2.79069	0.0035	0.189019
Gdpd2	0.428358	11.5411	-4.75182	0.00565	0.253301
Wdr17	1.16907	0.0706726	4.04806	0.0095	0.31343
Lgalsl	6.83938	19.5067	-1.51203	0.03225	0.37929
Syndig1	2.97766	0.470897	2.66069	0.0405	0.414164
Rxfp2	4.16785	0.0877531	5.56971	0.0152	0.330818
Bmf	12.5628	4.71704	1.41321	0.03705	0.387929
Aatk	0.376741	6.69294	-4.15099	0.0032	0.177993
Akr1b3	51.7472	150.598	-1.54115	0.0093	0.31343
Sema6c	11.3807	2.87699	1.98395	0.0209	0.330818
Krt7	31.777	7.19392	2.14313	0.0052	0.240336
Dnah10	0.0953016	1.80464	-4.24307	0.02145	0.330818
Plekhd1	0.520205	20.8935	-5.32783	0.0019	0.129948
Mdfic	6.32296	20.1681	-1.6734	0.0224	0.330818
Tle2	17.1719	65.3866	-1.92895	0.02435	0.333026
Tppp	4.64396	1.06893	2.11919	0.0456	0.447143
Gfra1	0.522702	0.0364418	3.84232	0.0125	0.330818
Pgbd5	1.74704	13.2523	-2.92326	0.0084	0.304191
Plch2	1.25343	13.3072	-3.40825	0.00175	0.122206
Dhcr7	15.5012	171.574	-3.46839	5e-05	0.00818102
Synpo2	49.3085	18.6539	1.40236	0.02345	0.330818
Frmd5	0.0912994	11.1508	-6.93232	5e-05	0.00818102
Ahcyl2	33.6885	12.7889	1.39736	0.02095	0.330818
Hnf1b	15.7113	4.21466	1.89831	0.02575	0.345435
Tmem56	0.154686	2.89985	-4.22856	0.00215	0.135759
Etnk2	0.342346	3.79941	-3.47225	0.0269	0.345435
Eda	3.24315	0.798773	2.02154	0.04035	0.413196
Lrp11	1.31766	6.06017	-2.20138	0.0467	0.454352
Grb14	4.71662	68.1291	-3.85245	0.00125	0.097972
Mrap	3.17249	73.284	-4.52981	0.0025	0.15187
Pgm5	31.3655	9.9528	1.656	0.02595	0.345435
Daw1	0.162026	1.63435	-3.33442	0.04805	0.465064
Nfe2	0.173733	1.18044	-2.76438	0.0378	0.391013
Grb7	32.0517	7.98729	2.00462	0.01665	0.330818
Dnaaf3,Tnni3	7.54945	42.3819	-2.489	0.0122	0.330818
Muc4	4.06661	0.34768	3.54799	0.01595	0.330818
Slc5a11	47.9591	3.61591	3.72937	0.00185	0.128788
Gpr50	0.381903	3.70228	-3.27714	0.03405	0.37929
Acpp	11.8658	2.22388	2.41566	0.00935	0.31343
Synpo	8.71584	41.7099	-2.25868	0.0016	0.114222
Fbxo24,Pcolce	105.619	332.985	-1.65658	0.00855	0.307142
Jazf1	23.2817	8.17448	1.51	0.0357	0.379986
Dsp	2.45905	7.58399	-1.62486	0.01765	0.330818
Aldh1l1	2.31573	16.3438	-2.81921	0.0112	0.330818
Slc38a5	0.788733	10.4998	-3.73469	0.01925	0.330818
Igsf9	7.54969	1.60175	2.23677	0.0463	0.451637
Fam126a	8.11467	19.1051	-1.23535	0.04235	0.429555
Lrrc31	26.9849	2.06328	3.70914	0.00145	0.108344
Ptpn5	0.915289	0.121882	2.90874	0.0244	0.333303
Dio1	0.096568	0.686977	-2.83064	0.03745	0.387929
Kng1	11.1178	28.4423	-1.35516	0.0448	0.442981
Cblc	12.5792	2.45969	2.35449	0.03765	0.389821
Pstk	0.659509	3.46662	-2.39406	0.0274	0.345435
Gramd2	0.240263	1.80935	-2.91278	0.01685	0.330818
Tnfrsf14	3.5029	0.315841	3.47128	0.02915	0.358435
Gm22987	0.503454	0.782001	-0.635308	0.01	0.32487
Nrn1	11.598	44.9896	-1.95572	0.012	0.330818
Serpina1e	68.5716	12.0487	2.50873	0.00905	0.31343
Slc12a8	2.31791	9.94552	-2.10122	0.045	0.443199
Fam107a	0.21662	2.6611	-3.61879	0.02115	0.330818
Syt6	4.15985	0.526684	2.98152	0.0176	0.330818
Gm12366	342.539	68.7893	2.31601	0.00165	0.117046
Tdrd5	0.0862661	3.51658	-5.34924	0.0212	0.330818
Hmgcs2	34.3933	84.0278	-1.28874	0.022	0.330818
Sgk1	43.2575	137.399	-1.66735	0.0078	0.291894
Rab3d	11.671	3.84865	1.6005	0.0258	0.345435
Tmem132c	4.94285	0.431557	3.51772	0.00855	0.307142
Akr1c14	5.37892	50.7548	-3.23816	0.00025	0.030129
Kcnd3	3.62284	9.06936	-1.32388	0.04955	0.476292
Nkd2	11.6948	3.68042	1.66792	0.02195	0.330818
Rerg	1.99016	15.3752	-2.94965	0.0175	0.330818
Postn	205.846	66.6104	1.62775	0.02165	0.330818
Rps2-ps13	528.519	181.557	1.54154	0.00855	0.307142
Bex4	0.709954	45.272	-5.99475	0.0284	0.351332
Cyp4v3,Klkb1	14.5212	5.10387	1.5085	0.03325	0.37929
Cfap61	0.0629393	1.5902	-4.6591	0.0317	0.37929
Pla2g10	6.71153	0.83239	3.01131	0.04865	0.469453
Psd2	2.55431	0.402462	2.66601	0.0409	0.417493
Foxp2	0.273815	1.32951	-2.27962	0.0165	0.330818
Fkbp5	18.0977	115.763	-2.67729	5e-05	0.00818102
Igsf11	10.8292	27.6348	-1.35156	0.03135	0.3762
Sytl4	1.85871	9.3327	-2.32799	0.0144	0.330818
1190002N15Rik	5.17121	15.4133	-1.5756	0.04375	0.437688
Acsl4	14.0799	35.6862	-1.34173	0.01975	0.330818
Cxcl12	73.6325	25.0718	1.55428	0.01715	0.330818
Klra7	4.43405	0.174739	4.66535	0.0394	0.404947
Cfh	24.9633	74.331	-1.57416	0.0063	0.264955
Pik3c2g	0.307185	202.037	-9.3613	0.00045	0.044832
Zfp385b	0.176242	4.86265	-4.78611	0.00105	0.08406
Gm1821	49.4695	5.78933	3.09507	0.0158	0.330818
Mpped2	0.0999323	1.46015	-3.86902	0.0235	0.330818
Akr1c18	0.455558	130.505	-8.16225	0.0332	0.37929
4930447C04Rik	5.08093	0.522754	3.28089	0.03725	0.387929
Prl8a2	14.6446	1390.55	-6.56915	5e-05	0.00818102
Pde4c	14.1218	1.78443	2.98439	0.00345	0.188164
Inpp5j	1.55967	8.77067	-2.49145	0.0316	0.378592
Tox2	2.67552	16.1837	-2.59665	0.0441	0.437797
Wnt7b	26.2217	6.93683	1.91841	0.01025	0.328377
Nsg2	16.809	1.08441	3.95425	0.0066	0.273467
Chrna4	3.20558	0.617935	2.37506	0.0458	0.448516
Cldn7	63.2378	13.2141	2.25871	0.01405	0.330818
Slc1a5	171.72	55.9929	1.61674	0.01225	0.330818
Kcnc3	7.47289	1.66557	2.16565	0.041	0.418133
Srcin1	0.436767	5.5458	-3.66646	0.01015	0.327842
Fam174b	17.007	4.61458	1.88186	0.0259	0.345435
Ptprd	1.69745	6.53084	-1.9439	0.0055	0.249571
Tenm4	1.05858	17.6218	-4.05715	5e-05	0.00818102
Myo7a	0.576155	18.5563	-5.00931	0.00015	0.0205024
Elavl2	0.0169121	1.31541	-6.28131	0.0004	0.0417042
Hsd3b1	0.24556	1742.41	-12.7927	0.0488	0.470293
Folr1	1.95109	33.8735	-4.1178	0.00045	0.044832
Gstm6	0.73212	11.8085	-4.0116	0.00855	0.307142
Guca2b	369.59	104.716	1.81944	0.00235	0.144322
Bmpr1b	0.280159	4.89955	-4.12833	0.00235	0.144322
Zbtb8b	1.65837	7.91372	-2.25459	0.0292	0.35846
Ifitm1	774.884	229.199	1.75738	0.0036	0.191227
Lsp1	203.494	60.7396	1.74428	0.0125	0.330818
Ubxn10	0.157063	1.51057	-3.26567	0.031	0.372998
Trp73	0.0200018	0.5463	-4.77149	0.02495	0.338547
Gamt	16.076	50.2093	-1.64305	0.0437	0.437688
Gm22918	0.716283	7.50534	-3.38932	0.02145	0.330818
Tgm2	118.442	44.4792	1.41298	0.04315	0.434524
9230102O04Rik,Gata3	6.63651	22.4704	-1.75953	0.03975	0.40817
Cntfr	0.270017	3.26503	-3.59598	0.02005	0.330818
Aebp1	84.9676	212.091	-1.3197	0.0467	0.454352
Atp1a3	1.43206	40.445	-4.81979	0.00035	0.0379014
Ifit3	29.2258	5.37858	2.44195	0.0065	0.27133
Col23a1	7.61728	1.56349	2.28451	0.01025	0.328377
Pla2g5	0.097052	20.7588	-7.74075	0.0009	0.0744443
Drc1	0.168066	3.03348	-4.17388	0.0193	0.330818
Dok7	0.245868	2.4553	-3.31994	0.0292	0.35846
Sod3	0.374206	7.191	-4.26429	0.0206	0.330818
P2rx7	12.0926	2.13924	2.49896	0.0192	0.330818
Lrrc74b	0.221007	3.58845	-4.02119	0.0249	0.338483
Sesn1	36.7549	15.1182	1.28165	0.0396	0.406816
Grem1	0.190487	6.78232	-5.15402	0.0209	0.330818
Plxnc1	1.0385	12.1025	-3.54273	0.00365	0.192968
Bhmt	0.993078	61.4436	-5.95121	0.0008	0.0681856
Cd93	46.8377	20.8251	1.16934	0.0419	0.425955
Slco3a1	3.10798	9.52481	-1.61571	0.04465	0.441692
Ggh	90.6488	27.2992	1.73143	0.00615	0.264955
Cdkn2b	1.43151	11.442	-2.99872	0.0343	0.37929
Idh1	36.3781	288.456	-2.98721	5e-05	0.00818102
Apol7d	0.592894	0.18773	1.65911	0.03505	0.37929
Apcdd1	52.1371	23.4105	1.15516	0.04375	0.437688
Apol7e	0.222629	3.36153	-3.9164	0.04985	0.476794
Cebpd	84.8407	30.1219	1.49395	0.0369	0.387929
Fam189a2	42.8193	8.51401	2.33035	0.00195	0.129948
Ccl21a	1.94174	25.1231	-3.6936	0.0185	0.330818
Gm28040,Golt1a,Kiss1	1.71977	0.16566	3.37592	0.036	0.382453
Cldn3	152.401	32.9797	2.20822	0.0009	0.0744443
Sez6	0.071556	0.547783	-2.93646	0.04325	0.435335
Zbtb16	10.1858	3.72807	1.45005	0.02425	0.332267
Irx3	0.589614	5.91226	-3.32587	0.0351	0.37929
Tmem100	42.6998	8.44627	2.33784	0.00665	0.27503
St3gal1	29.1376	12.5103	1.21977	0.0373	0.387929
9330159F19Rik	3.28393	0.503582	2.70512	0.0338	0.37929
Lama3	18.3567	4.23595	2.11555	0.0021	0.132976
Mex3c	13.0218	35.4489	-1.44481	0.02395	0.330818
Mbp	1.57455	6.29172	-1.99852	0.02215	0.330818
Hist2h2be	5.10999	18.7293	-1.8739	0.03475	0.37929
Sgms2	34.8518	10.8514	1.68335	0.00545	0.248307
D430041D05Rik	0.993459	0.0782849	3.66565	0.0228	0.330818
Aqp5	91.8632	19.8085	2.21337	0.00235	0.144322
Hs6st2	0.324482	3.04308	-3.22932	0.0238	0.330818
Myrf	0.197168	1.22299	-2.63292	0.04745	0.461049
Aldh1a1	2.07248	158.604	-6.25793	0.0003	0.033793
Capn6	1.63681	6.17817	-1.9163	0.04405	0.437688
Lgi1	0.104834	1.33574	-3.67147	0.0259	0.345435
Spp1	18.7721	75.2189	-2.0025	0.0033	0.182649
Adora1	0.631894	4.33259	-2.77748	0.019	0.330818
Nlrp5	0.021413	6.5222	-8.25073	0.04805	0.465064
Scarb1	68.4465	517.873	-2.91955	5e-05	0.00818102
Radil	9.11333	2.31804	1.97507	0.03015	0.366961
Coch	20.7781	50.4242	-1.27905	0.03425	0.37929
Sv2b	5.8963	1.32805	2.1505	0.02885	0.355526
Cish	4.13275	18.6803	-2.17634	0.00685	0.279704
Dio2	18.9146	1.93245	3.291	0.00115	0.0910898
Erbb3	8.03032	2.81121	1.51427	0.037	0.387929
Slc39a8	26.3291	10.1085	1.38109	0.0357	0.379986
Col18a1	74.196	20.3269	1.86795	0.00415	0.207648
Paqr7	1.88846	10.8062	-2.51657	0.0285	0.352181
Oas2	40.8295	11.0878	1.88063	0.0155	0.330818
H2-Q4	42.5849	9.87172	2.10897	0.0069	0.279704
Mpeg1	9.44749	3.03163	1.63984	0.03775	0.390676
Lrp2	1.57777	0.155758	3.34051	0.01575	0.330818
Dnah9	0.0355801	2.89073	-6.34422	0.03125	0.375201
Cdhr5	1.35028	9.26721	-2.77887	0.0217	0.330818
Tspan8	71.3578	20.6098	1.79174	0.01375	0.330818
Etv5	13.7824	4.70398	1.55087	0.0365	0.386665
Ggta1	25.6342	9.02218	1.50652	0.02195	0.330818
Mmel1	0.323456	21.2622	-6.03857	0.03025	0.366961
Rxfp1	47.4946	6.74456	2.81597	5e-05	0.00818102
Rnf150	4.98518	1.08846	2.19536	0.01135	0.330818
Emp2	23.4644	6.71069	1.80594	0.0059	0.262931
Mlf1	1.53167	9.22012	-2.58968	0.04155	0.422972
Vps13c	10.9809	4.01947	1.44992	0.0218	0.330818
Cyp26b1	5.00648	1.20283	2.05736	0.04215	0.428108
Porcn	29.1236	7.44099	1.96862	0.02225	0.330818
Smarca1	2.6684	9.33214	-1.80624	0.0239	0.330818
Ptpro	9.40325	0.499174	4.23555	0.00765	0.288691
A130010J15Rik,Irf6	19.4969	6.57802	1.56752	0.03305	0.37929
H2-Q7	33.5944	7.99564	2.07094	0.0151	0.330818
I830012O16Rik	13.6325	2.09252	2.70374	0.0248	0.337943
Cdh11	97.2217	36.6137	1.40889	0.01905	0.330818
Actg2	567.054	242.315	1.22661	0.04465	0.441692
Hp	51.6985	16.6866	1.63143	0.01635	0.330818
Prom1	57.313	18.6466	1.61995	0.03615	0.383683
Cxcl17	53.434	11.9556	2.16007	0.01295	0.330818
Errfi1	101.138	31.935	1.66311	0.00625	0.264955
Slc39a4	376.891	57.1687	2.72085	0.0019	0.129948
Tle6	3.18592	17.136	-2.42725	0.0402	0.411848
Car12	56.58	9.88624	2.5168	0.0001	0.0150443
Lrrc48	1.19905	6.99505	-2.54444	0.037	0.387929
Ephx2	1.47927	324.637	-7.77779	0.0003	0.033793
Col8a2	20.9732	9.0101	1.21893	0.044	0.437688
St3gal5	11.9742	33.2917	-1.47523	0.03745	0.387929
H2-Q10	1.15898	5.95492	-2.36122	0.03825	0.394575
Dgkk	0.529167	3.06237	-2.53286	0.03495	0.37929
8430408G22Rik	151.389	25.4065	2.57499	0.00075	0.0649112
Pde5a	13.5897	5.58071	1.28399	0.0348	0.37929
Lipg	5.06808	33.7704	-2.73625	0.0005	0.0487304
Kcnk3	1.61987	32.0641	-4.30701	0.00095	0.0774371
Tll1	3.94059	0.537424	2.87428	0.0358	0.380689
Dnah6	0.201522	2.44225	-3.5992	0.01475	0.330818
Zfp608	5.39703	1.29137	2.06326	0.0212	0.330818
Map1b	2.57196	8.35793	-1.70028	0.00725	0.28117
F10	0.055601	1.22504	-4.46158	0.02435	0.333026
Agt	0.331246	9.60133	-4.85726	0.0339	0.37929
Msx1	30.8013	5.614	2.45589	0.01035	0.328377
Ccdc37	0.402667	2.73176	-2.76217	0.0246	0.335422
Gm15698	1.32142	21.9485	-4.05396	0.02175	0.330818
Gpam	19.031	46.6696	-1.29413	0.024	0.330818
Mab21l3	6.16198	0.48113	3.6789	0.01815	0.330818
Nog	35.1448	3.85041	3.19023	0.00885	0.31343
Ssu2	1.93663	41.035	-4.40524	0.0068	0.279704
BC048546	0.599759	3.15963	-2.3973	0.0484	0.467846
Scn4b	3.33935	0.346079	3.27039	0.0354	0.37929
Nap1l5	2.07544	44.7433	-4.43018	0.02135	0.330818
Insig1	16.4096	46.4862	-1.50226	0.0176	0.330818
Chchd10	43.0294	126.747	-1.55856	0.0219	0.330818
Cd24a	198.141	80.9401	1.29161	0.0289	0.355751
Tst	9.76455	55.1357	-2.49736	0.00835	0.303361
Tmed3	197.585	86.965	1.18397	0.0358	0.380689
Susd3	0.97618	19.0773	-4.28857	0.003	0.172431
Frmd6	22.9076	9.43325	1.28	0.0406	0.414998
Rpsa-ps10	586.774	228.635	1.35976	0.02215	0.330818
Kcne4	21.3673	4.08211	2.38802	0.01035	0.328377
Neurl3	14.129	2.24807	2.65191	0.0219	0.330818
Fads6	0.219009	8.51425	-5.28081	0.01185	0.330818
Dscam	1.24627	0.0788246	3.98283	0.03995	0.409661
Ptges	12.8579	55.8462	-2.1188	0.00225	0.141277
Sbk1	5.64409	18.5477	-1.71643	0.0164	0.330818
Rnf112	0.134463	6.16424	-5.51865	0.00725	0.28117
Vtcn1	24.4501	3.08763	2.98527	0.00045	0.044832
C2cd4a	52.6017	15.3423	1.7776	0.03805	0.393055
Epcam	76.8634	21.7534	1.82106	0.00525	0.242148
Oxtr	1.2395	13.1177	-3.40369	0.00305	0.17441
Ston2	0.32925	2.28158	-2.79278	0.04765	0.462591
Sc5d	5.38492	77.7988	-3.85275	5e-05	0.00818102
Dlx5	23.5517	4.06348	2.53504	0.02705	0.345435
Aldh3b1	2.34447	20.1613	-3.10425	0.0095	0.31343
Cldn4	18.9833	3.36877	2.49443	0.0261	0.345435
Kctd14	7.07691	36.3189	-2.35953	0.0357	0.379986
Cited1	1.3634	68.9712	-5.66071	0.00385	0.202586
Fmnl2	6.71842	19.8282	-1.56136	0.03985	0.408823
Cpe	63.4939	149.996	-1.24024	0.02425	0.332267
Myh14	12.8054	4.06927	1.65391	0.028	0.34715
Rabif	41.3792	13.0387	1.66611	0.0106	0.328377
Atp1b2	14.6076	48.9252	-1.74386	0.00765	0.288691
Gata6	2.79999	14.071	-2.32923	0.025	0.33902
Cldn10	78.5644	16.9905	2.20914	0.0031	0.17637
Creb5	4.30863	0.595009	2.85625	0.01855	0.330818
Spag1	2.11001	7.12248	-1.75513	0.0494	0.475054
Bace2	7.09511	31.0998	-2.13201	0.0028	0.166485
Pcnxl2	0.144097	1.48249	-3.36291	0.04555	0.446848
Plekhh2	7.36495	2.44325	1.59187	0.0279	0.346486
Dnah3	0.0421626	1.10669	-4.71414	0.0379	0.391866
Kcnk1	30.7429	11.4294	1.42751	0.04595	0.449592
Ttyh2	3.24043	14.7531	-2.18676	0.01055	0.328377
Wnt4	19.8909	43.0141	-1.1127	0.0477	0.462876
Pnpla7	33.4196	9.61848	1.79681	0.02255	0.330818
Ptk7	0.645436	12.5798	-4.28469	0.04045	0.413842
Fam222a	0.342203	4.97048	-3.86046	0.02305	0.330818
Svep1	4.57158	1.55225	1.55833	0.02945	0.360541
Atoh8	54.9368	121.929	-1.1502	0.045	0.443199
Inhba	0.769548	15.4219	-4.32483	0.0002	0.0251865
AW551984	8.73352	1.52077	2.52176	0.01195	0.330818
Slc26a7	0.843864	4.9031	-2.53861	0.03305	0.37929
Tmem135	8.6187	22.8459	-1.4064	0.03295	0.37929
Tob1	11.4366	31.3817	-1.45627	0.03505	0.37929
Vnn1	0.537782	72.3941	-7.07271	0.00595	0.264109
Serpine1	6.10945	19.6966	-1.68883	0.0177	0.330818
Erv3	0.695295	15.0612	-4.43707	0.00495	0.236587
Ak7	0.287809	4.36987	-3.92441	0.03	0.366275
Rmdn2	3.61194	15.0461	-2.05855	0.03535	0.37929
Atp6v0e2	8.65931	33.0487	-1.93227	0.0174	0.330818
Cox6a1	277.687	613.614	-1.14387	0.0417	0.424306
Chst11	4.70633	12.0163	-1.35231	0.04215	0.428108
Enpp6	0.0945286	3.02216	-4.99869	0.0458	0.448516
Sectm1b	13.005	0.582957	4.47953	0.00065	0.0587516
Cdcp1	5.30074	1.59651	1.73127	0.0364	0.385971
Ppp1r32	0.1773	4.25605	-4.58525	0.04495	0.443199
S100g	2998.81	434.067	2.7884	0.00015	0.0205024
Inhbb	10.6017	63.0802	-2.57289	0.0003	0.033793
Sh3pxd2b	16.9243	7.51282	1.17167	0.0439	0.437688
Spsb1	9.26995	39.5307	-2.09234	0.0016	0.114222
Ceacam10	6.08758	44.6859	-2.87588	0.01725	0.330818
Rbm24	8.85313	2.10985	2.06905	0.04875	0.470013
Inha	5.23368	431.31	-6.36476	5e-05	0.00818102
Gdf7	14.7343	2.40177	2.617	0.00045	0.044832
Slc38a8	20.651	2.92169	2.82133	0.0078	0.291894
Hacd3	39.8099	87.8342	-1.14165	0.0463	0.451637
Pank1	7.43651	30.2407	-2.02379	0.0067	0.276588
Foxj1	0.265159	13.2814	-5.64641	0.01785	0.330818
Mamdc2	26.9127	5.69449	2.24065	0.0027	0.162261
Amh	0.530566	79.4428	-7.22624	0.0278	0.345435
Lrrc17	40.6338	16.2612	1.32125	0.04545	0.446258
Lama1	3.53793	13.2174	-1.90146	0.0029	0.168848
Stab2	0.0724714	0.882679	-3.6064	0.0404	0.413519
Mapkapk3	7.42754	23.5378	-1.66402	0.04665	0.454352
Elovl5	61.1465	148.026	-1.2755	0.0217	0.330818
Hcn4	2.36345	10.8387	-2.19723	0.008	0.295921
Acsbg1	2.24343	145.931	-6.02344	5e-05	0.00818102
Paqr5	8.68685	1.01633	3.09547	0.01435	0.330818
Fam46a	16.075	6.82887	1.2351	0.04805	0.465064
Ldlr	9.72176	36.5356	-1.91001	0.00235	0.144322
Tmprss4	42.862	6.80008	2.65607	0.00235	0.144322
Cryab	186.456	605.298	-1.69881	0.00425	0.211237
Fdx1	51.2026	835.996	-4.02921	5e-05	0.00818102
St3gal4	20.6414	76.5854	-1.89153	0.02645	0.345435
St14	37.4761	9.33532	2.0052	0.02185	0.330818
Tmed6	24.1317	4.14915	2.54005	0.04665	0.454352
Hsd11b2	187.832	35.5723	2.40061	0.0003	0.033793
Bco1	0.263643	6.2251	-4.56144	0.01425	0.330818
Mt4	12.8368	181.169	-3.81897	0.00955	0.31343
Msmo1	22.9513	148.92	-2.69789	5e-05	0.00818102
Star	2.01633	378.618	-7.55287	5e-05	0.00818102
Nsdhl	13.997	43.1132	-1.62302	0.0134	0.330818
Il13ra2	28.7637	6.04288	2.25094	0.01335	0.330818
Pak3	0.157949	2.14737	-3.76504	0.0056	0.252067
Hmgn5	27.2207	65.5316	-1.26749	0.02485	0.338008
Gpc4	11.3886	31.0982	-1.44924	0.0334	0.37929
Hpx	11.6063	1.84146	2.65599	0.0487	0.469733
Lyve1	1.82404	10.3066	-2.49837	0.0241	0.330818
Pianp	8.51886	0.739444	3.52615	0.00345	0.188164
Art4	0.419751	4.29751	-3.3559	0.0433	0.435448
Plbd1	5.3161	26.4377	-2.31416	0.0099	0.322556
A2m	12.788	178.246	-3.80101	5e-05	0.00818102
Slc6a12	2.2478	33.5596	-3.90014	0.0019	0.129948
Bhlhe40	8.41754	24.5522	-1.54438	0.02675	0.345435
Trpv6	42.0258	12.458	1.75421	0.03565	0.379986
Tmem213	405.91	81.1763	2.32203	0.04545	0.446258
Ereg	0.361511	3.76695	-3.38128	0.0437	0.437688
Slc10a6	8.56418	1.28383	2.73787	0.04255	0.430186
Uchl1	10.2934	47.116	-2.1945	0.0139	0.330818
Cwh43	25.1167	4.18154	2.58654	0.00295	0.170871
Sema3d	0.0535676	4.42985	-6.36975	0.02875	0.354488
Angptl7	43.3337	4.86744	3.15425	0.03005	0.366685
H6pd	36.755	15.8364	1.21469	0.03405	0.37929
Espn	1.22934	5.26582	-2.09877	0.03535	0.37929
Padi2	13.8967	35.4839	-1.35242	0.024	0.330818
Col9a2	0.877978	4.54497	-2.37201	0.04525	0.444879
Pdpn	3.0437	23.1426	-2.92665	0.00585	0.261222
Tnc	7.8906	47.8501	-2.60032	5e-05	0.00818102
1700003M02Rik	0.123081	3.93493	-4.99866	0.0155	0.330818
Gbp2b	5.06884	0.473157	3.42126	0.0415	0.422847
Atp6v0d2	51.2247	10.1585	2.33416	0.0006	0.0551213
Col24a1	16.3871	1.2345	3.73056	0.00795	0.295534
F3	189.345	41.3808	2.19398	0.00095	0.0774371
Sema4a	30.3424	10.0339	1.59646	0.0314	0.376598
Hcn3	0.522649	6.93473	-3.72992	0.00815	0.296575
Ptgfr	0.531784	62.5412	-6.87782	0.0002	0.0251865
Tlr2	9.78808	2.00555	2.28703	0.0306	0.369176
Hadh	43.5277	99.262	-1.18931	0.03685	0.387929
Fabp4	4.48591	127.283	-4.82649	0.0017	0.120212
Pck1	42.2856	5.59279	2.91852	0.0031	0.17637
Stmn2	3.71783	21.5194	-2.5331	0.01275	0.330818
Angpt4	3.48601	32.1654	-3.20586	0.0013	0.0994567
Mal	11.2969	2.98585	1.91972	0.0334	0.37929
Spint1	45.2887	13.5283	1.74317	0.02745	0.345435
Pamr1	34.6834	6.3125	2.45796	0.006	0.26436
Pax8	21.7142	5.99012	1.85798	0.0158	0.330818
Hsd17b7	2.02895	85.8297	-5.40267	5e-05	0.00818102
Dpt	76.2843	5.36581	3.82952	0.0006	0.0551213
Pigr	38.5754	7.92499	2.2832	0.0003	0.033793
Nr5a2	0.92714	28.6406	-4.94913	5e-05	0.00818102
Pdcd1	0.331896	8.9576	-4.75431	0.02935	0.359907
Cyp27a1	100.302	16.9831	2.56218	0.0024	0.14659
1500015O10Rik	25.5359	121.446	-2.24972	0.00555	0.251331
Prps2	16.3091	58.6963	-1.84759	0.00445	0.217797
Dpysl4	2.23156	24.079	-3.43165	0.00285	0.16812
Padi4	3.45965	0.53535	2.69207	0.0422	0.428422
Itgb8	2.01819	0.182484	3.46722	0.02205	0.330818
Slc18a2	1.29143	23.3706	-4.17765	0.0028	0.166485
Vwa2	12.2181	2.94773	2.05135	0.02545	0.344082
Cyp26a1	120.383	30.4114	1.98494	0.00235	0.144322
Papss2	1.83103	7.70506	-2.07315	0.0287	0.354262
Spink3	3223.98	588.741	2.45314	0.0002	0.0251865
H2-K1	88.2302	16.1046	2.45379	0.00085	0.0719004
Prss29	4804.58	643.026	2.90146	0.022	0.330818
Vit	12.9024	3.21023	2.00689	0.0257	0.345435
Ehd3	4.23609	15.3388	-1.85639	0.01085	0.330818
Cpne5	3.36548	0.0993062	5.08279	0.02115	0.330818
Pla2g7	37.8577	9.54136	1.98832	0.00815	0.296575
Slc25a27	10.3206	2.91408	1.82441	0.0319	0.37929
Tnfrsf12a	35.0669	94.6933	-1.43315	0.0243	0.332748
Rps6ka2	4.94271	13.6928	-1.47005	0.038	0.392719
Wfdc1	58.563	23.5865	1.31203	0.0438	0.437688
Amhr2	1.82255	19.0521	-3.38592	0.0079	0.294653
Wnt10b	0.558456	36.7744	-6.04111	0.00435	0.215729
Mx1	0.991205	0.101043	3.29422	0.0463	0.451637
Slc15a2	39.3773	12.4086	1.66602	0.0265	0.345435
Spag6	0.040805	3.10002	-6.24739	0.0398	0.408497
Tmem45a	9.93654	40.1434	-2.01435	0.01705	0.330818
Parvb	7.15693	21.4633	-1.58446	0.01445	0.330818
Fbxo32	13.126	3.47639	1.91677	0.0061	0.264955
Osr2	79.5764	24.637	1.69151	0.0064	0.268154
Rnf19a	10.5597	30.1589	-1.51401	0.0186	0.330818
Adamdec1	12.0191	0.647592	4.2141	0.01235	0.330818
Scara5	19.1631	2.78917	2.78043	0.00315	0.177993
Rgcc	15.6762	62.5163	-1.99566	0.0212	0.330818
Slc25a30	7.28737	20.3082	-1.47859	0.0333	0.37929
1700011H14Rik	9.33473	0.949063	3.29803	0.02925	0.358877
Oit1	39.3785	9.04986	2.12144	0.01505	0.330818
Thbs4	7.33187	21.9265	-1.58042	0.03305	0.37929
Hmgcr	13.4029	51.5321	-1.94293	0.008	0.295921
Hexb	79.7693	26.4992	1.58988	0.0452	0.444582
Mak	0.0885139	1.20165	-3.76296	0.045	0.443199
Rdh12	19.2777	0.882477	4.44923	0.00615	0.264955
Ntn1	6.70872	1.60945	2.05947	0.0235	0.330818
Aloxe3	0.235477	2.41922	-3.36089	0.0311	0.374001
Fdxr	17.1395	175.478	-3.3559	0.0001	0.0150443
Tspan13	44.6212	14.5842	1.61332	0.0246	0.335422
Adcy1	1.58327	0.0938546	4.07634	0.01865	0.330818
Btg2	46.8679	15.5825	1.58868	0.0155	0.330818
Havcr2	0.30386	3.04429	-3.32463	0.04725	0.459504
Gabrp	10.4273	2.61761	1.99404	0.03085	0.371792
Timp3	50.1755	171.558	-1.77364	0.0066	0.273467
Tcp11l2	34.4914	12.6126	1.45137	0.03355	0.37929
Enpp3	84.5724	18.2514	2.21218	0.0026	0.157518
Coasy,Hsd17b1	23.5632	92.8081	-1.97772	0.00515	0.239011
Lhx9	0.0586393	1.61744	-4.78571	0.00745	0.285433
Alox12e	16.7781	2.3709	2.82307	0.01285	0.330818
Pank3	9.45296	21.7347	-1.20116	0.0381	0.39339
Mmp7	82.638	23.0592	1.84146	0.00975	0.31906
Kcnab3	3.30775	22.3102	-2.75378	0.019	0.330818
Nos2	1.03317	6.12612	-2.5679	0.02385	0.330818
Prl3c1	11.5988	218.055	-4.23265	0.00045	0.044832
Slc12a7	10.8595	39.128	-1.84924	0.0024	0.14659
Ada	3.60219	15.1375	-2.07118	0.03285	0.37929
Aldoc	1.46884	12.1427	-3.04734	0.01665	0.330818
Lpl	2.02035	6.67233	-1.72358	0.04235	0.429555
Gzmb	8.51675	27.037	-1.66656	0.0387	0.398301
Prss28	2470.13	609.251	2.01948	0.028	0.34715
Stc1	3.52156	22.3132	-2.66361	0.00315	0.177993
Gstm2	80.7934	220.205	-1.44654	0.01445	0.330818
Vipr2	4.93032	0.361841	3.76825	0.0048	0.23239
Tmem86a	24.7275	124.799	-2.33542	0.0008	0.0681856
Ovgp1,Wdr77	46.9488	192.453	-2.03535	0.03215	0.37929
Rab25	28.3116	7.02855	2.01009	0.0369	0.387929
Clstn3	0.792164	8.2057	-3.37276	0.0173	0.330818
Krt23	28.0577	8.7307	1.68422	0.02485	0.338008
Tcf23	31.3429	8.69938	1.84916	0.004	0.206066
Wnt10a	3.52972	22.1815	-2.65173	0.0088	0.31343
Prl8a9	0.804397	46.866	-5.86449	0.03095	0.372797
Serpinb9b	42.0126	113.618	-1.4353	0.01165	0.330818
Fblim1	40.8049	16.7905	1.2811	0.0409	0.417493
Mrvi1	20.1755	8.66082	1.22003	0.04485	0.443199
Agxt2,Gm21973,Prlr	2.03304	21.1348	-3.37791	0.00025	0.030129
Cstb	161.699	375.525	-1.2156	0.03495	0.37929
Aqp1	63.8951	21.4169	1.57696	0.00955	0.31343
Ier3	126.467	42.2167	1.58287	0.0182	0.330818
Prkar2b	4.56406	53.3536	-3.54719	0.0001	0.0150443
Epdr1	24.424	56.0051	-1.19726	0.04605	0.449981
Sfrp4	122.805	612.644	-2.31868	0.00105	0.08406
Ltbp1	8.12262	28.3669	-1.80419	0.00715	0.2802
Aif1l	6.99968	20.4472	-1.54654	0.03115	0.374401
Cyp51	16.0352	51.2474	-1.67624	0.02415	0.331301
Cnn1	129.006	54.2507	1.24972	0.02745	0.345435
Slc13a2	9.16366	1.65766	2.46678	0.049	0.471814
Aox1	14.6153	4.46283	1.71145	0.03285	0.37929
Bcl11a	0.104906	2.19325	-4.38591	0.00895	0.31343
Gm2a	65.9569	185.115	-1.48883	0.0168	0.330818
Sox9	8.98952	2.45047	1.87518	0.02845	0.351757
Tmprss2	40.5491	6.42562	2.65776	0.0003	0.033793
Cdh1	17.6122	7.53524	1.22485	0.04405	0.437688
Ccnd2	2.87498	13.2563	-2.20506	0.00345	0.188164
Igsf5,Pcp4	179.677	63.0352	1.51118	0.0191	0.330818
